# Supplementary material for: IgG Anti-Spike Antibodies and Surrogate Neutralizing Antibody Levels Decline Faster 3 to 10 Months After BNT162b2 Vaccination Than After SARS-CoV-2 Infection in Healthcare Workers
Source: Front Immunol. 2022 Jun 15;13:909910. doi: 10.3389/fimmu.2022.909910 (PMC9241488; doi:10.3389/fimmu.2022.909910)
Supplement: Supplementary file 2 [file DataSheet_2.xlsx]

## Sheet: raw_long
Study number	age at first vaccination	sex (man = 1)	Prior-COVID or not at baseline vaccination by PCR or antibody	if infected prior to baseline vaccination, date of positive PCR	Severity of infection prior to baseline vaccination	Date 1st vaccin	Vaccintype_1&2	Date 2nd vaccination	if boostered before 10 months sampling date 3rd vaccination	Vaccintype_3	Cohort	Time point	Date sample collection	Abott anti-S antibody (AU/mL)	Abott Anti-N (AU/mL)	Sample result affected by booster or breakthrough infection? (at 10 months)	Sars-Cov2 Spike (%inhibition)	Spike B.1.1.7 (%inhibition)	Spike B.1.351 (%inhibition)	Spike B.1.526.1 (%inhibition)	Spike B.1.617 (%inhibition)	Spike B.1.617.1 (%inhibition)	Spike B.1.617.2 (%inhibition)	Spike B.1.617.3 (%inhibition)	Spike P.1 (%inhibition)	Spike P.2 (%inhibition)	neut_titer_omic_NT50	neut_titer_omic_NT90
36	25	0	Prior COVID-19	2020-03-19	1	2021-01-28	pfizer			0	post infection	10 months	2021-01-28	60.8	0.05	0	0.168887	0.166791	0.150935	0.176832	0.122188	0.0745666	0.132931	0.122684	0.128655	0.127402	NA	NA
36	25	0	Prior COVID-19	2020-03-19	1	2021-01-28	pfizer			0	post infection	3 months	2020-06-24	180.4	0.67	0	0.262618	0.210002	0.14392	0.191822	0.164552	0.123482	0.198407	0.144241	0.0563104	0.159293	NA	NA
224	51	0	Prior COVID-19	2020-03-30	1	2021-01-15	pfizer				post infection	10 months	2021-01-15	179.5	0.88	0	0.428683	0.376117	0.22646	0.301836	0.25631	0.185671	0.207384	0.209632	0.214399	0.257662	NA	NA
224	51	0	Prior COVID-19	2020-03-30	1	2021-01-15	pfizer				post infection	3 months	2020-06-29	200.9	3.28	0	0.492323	0.466617	0.215407	0.292671	0.226734	0.104772	0.276358	0.198441	0.00512625	0.194568	NA	NA
225	60	0	Prior COVID-19	2020-03-30	1	2021-01-15	pfizer				post infection	10 months	2021-01-15	123.4	0.35	0	0.298083	0.309179	0.212894	0.23907	0.197575	0.117323	0.212264	0.224074	0.143586	0.196437	NA	NA
225	60	0	Prior COVID-19	2020-03-30	1	2021-01-15	pfizer				post infection	3 months	2020-06-29	283.4	3.1	0	0.414921	0.338466	0.196653	0.332748	0.276039	0.104625	0.379879	0.252101	0.00282633	0.246488	NA	NA
583	60	0	Prior COVID-19	2020-04-06	1	2021-01-29	pfizer				post infection	10 months	2021-01-29	2883.7	0.49	0	0.993551	0.974746	0.918098	0.974079	0.958226	0.947361	0.968936	0.949798	0.934774	0.973334	170.436	75.7858
583	60	0	Prior COVID-19	2020-04-06	1	2021-01-29	pfizer				post infection	3 months	2020-06-29	3864.9	6.22	0	0.994017	0.968961	0.867392	0.973171	0.956265	0.925174	0.969442	0.947399	0.879135	0.969734	NA	NA
591	48	0	Prior COVID-19	2020-04-04	1	2021-01-15	pfizer				post infection	10 months	2021-01-15	23.7	0.15	0	0.29012	0.223537	0.260162	0.173326	0.225374	0.171761	0.202186	0.200155	0.12448	0.225695	NA	NA
591	48	0	Prior COVID-19	2020-04-04	1	2021-01-15	pfizer				post infection	3 months	2020-06-29	92.3	0.88	0	0.310025	0.194402	0.191406	0.133835	0.192127	0.119856	0.145669	0.161338	-0.0301151	0.181129	NA	NA
593	53	1	Prior COVID-19	2020-04-10	1	2021-01-15	pfizer				post infection	10 months	2021-01-15	365	2.59	0	0.597447	0.51089	0.25907	0.382901	0.342706	0.280454	0.354761	0.317829	0.177891	0.385499	NA	NA
593	53	1	Prior COVID-19	2020-04-10	1	2021-01-15	pfizer				post infection	3 months	2020-06-29	791.5	7.13	0	0.645891	0.536512	0.276611	0.431578	0.447467	0.31632	0.398117	0.379449	0.170316	0.471991	NA	NA
596	49	1	Prior COVID-19	2020-03-31	1	2021-01-15	pfizer				post infection	10 months	2021-01-15	126.6	0.51	0	0.430047	0.219971	0.164399	0.351916	0.204639	0.17391	0.187455	0.178899	0.128277	0.210766	NA	NA
596	49	1	Prior COVID-19	2020-03-31	1	2021-01-15	pfizer				post infection	3 months	2020-06-29	343.2	5.7	0	0.55796	0.37769	0.181561	0.418579	0.273888	0.242411	0.439321	0.250101	0.106667	0.21667	NA	NA
597	48	0	Prior COVID-19	2020-04-06	1	2021-01-29	pfizer				post infection	10 months	2021-01-29	266.9	4.51	0	0.416505	0.355692	0.346358	0.329898	0.318001	0.275299	0.340793	0.275979	0.23835	0.335891	NA	NA
597	48	0	Prior COVID-19	2020-04-06	1	2021-01-29	pfizer				post infection	3 months	2020-06-29	759.3	8.42	0	0.859267	0.737712	0.680325	0.728074	0.74131	0.716868	0.759393	0.711019	0.608502	0.770492	NA	NA
598	22	0	Prior COVID-19	2020-04-10	0	2021-01-29	pfizer				post infection	10 months	2021-01-29	203.9	0.46	0	0.350685	0.32185	0.254613	0.292527	0.284714	0.219478	0.1945	0.204458	0.197002	0.257641	NA	NA
598	22	0	Prior COVID-19	2020-04-10	0	2021-01-29	pfizer				post infection	3 months	2020-06-29	296.3	3.76	0	0.553629	0.507271	0.41982	0.457054	0.444306	0.370543	0.452848	0.398729	0.254886	0.440432	NA	NA
602	44	0	Prior COVID-19	2020-03-29	1	2021-01-29	pfizer				post infection	10 months	2021-01-29	340.7	0.14	0	0.491105	0.458945	0.310853	0.429039	0.439941	0.345445	0.457463	0.435752	0.203573	0.470847	NA	NA
602	44	0	Prior COVID-19	2020-03-29	1	2021-01-29	pfizer				post infection	3 months	2020-06-29	438.9	1.95	0	0.599332	0.503999	0.322877	0.463201	0.477805	0.330864	0.510051	0.43128	0.131679	0.474359	NA	NA
609	39	0	Prior COVID-19	2020-04-10	1	2021-01-27	pfizer				post infection	10 months	2021-01-27	121	0.23	0	0.27294	0.227725	0.182256	0.201516	0.243953	0.155564	0.192774	0.243589	0.113918	0.249009	NA	NA
609	39	0	Prior COVID-19	2020-04-10	1	2021-01-27	pfizer				post infection	3 months	2020-06-30	469.1	2.59	0	0.499699	0.416242	0.263652	0.34882	0.379454	0.244022	0.340315	0.336657	0.054724	0.371411	NA	NA
634	56	0	Prior COVID-19	2020-04-07	1	2021-01-28	pfizer				post infection	10 months	2021-01-28	72.7	0.05	0	0.18569	0.183973	0.111306	0.18288	0.0819727	0.0711091	0.244419	0.0988792	0.0718633	0.152349	NA	NA
634	56	0	Prior COVID-19	2020-04-07	1	2021-01-28	pfizer				post infection	3 months	2020-07-02	126.1	0.41	0	0.360115	0.289125	0.202612	0.283474	0.210634	0.155065	0.312354	0.229391	0.0471368	0.207271	NA	NA
635	50	1	Prior COVID-19	2020-03-30	1	2021-01-19	pfizer				post infection	10 months	2021-01-19	524.3	0.77	0	0.573017	0.505334	0.361455	0.476422	0.351288	0.313949	0.410861	0.338218	0.216436	0.397916	NA	NA
635	50	1	Prior COVID-19	2020-03-30	1	2021-01-19	pfizer				post infection	3 months	2020-06-30	1029.5	4.59	0	0.73025	0.608019	0.412605	0.630774	0.491656	0.326877	0.530433	0.426247	0.252829	0.49504	NA	NA
644	28	1	Prior COVID-19	2020-04-03	0	2021-01-28	pfizer				post infection	10 months	2021-01-28	271.9	0.11	0	0.426771	0.36644	0.239091	0.391389	0.280871	0.279727	0.334746	0.25768	0.210529	0.317705	NA	NA
644	28	1	Prior COVID-19	2020-04-03	0	2021-01-28	pfizer				post infection	3 months	2020-07-02	431.9	2.17	0	0.578552	0.453197	0.19837	0.422239	0.303549	0.243743	0.396202	0.258541	0.0856917	0.348225	NA	NA
646	60	0	Prior COVID-19	2020-04-09	1	2021-01-28	pfizer				post infection	10 months	2021-01-28	462.6	1.97	0	0.687725	0.66251	0.436964	0.356933	0.327814	0.231776	0.420207	0.326378	0.353527	0.471517	NA	NA
646	60	0	Prior COVID-19	2020-04-09	1	2021-01-28	pfizer				post infection	3 months	2020-07-02	2228.5	7.2	0	0.967984	0.933199	0.817794	0.78335	0.707586	0.660657	0.797876	0.687087	0.806911	0.851401	NA	NA
656	63	0	Prior COVID-19	2020-04-02	1	2021-01-28	pfizer				post infection	10 months	2021-01-28	273.1	0.92	0	0.518482	0.528296	0.272219	0.399698	0.335788	0.319149	0.368239	0.303566	0.222429	0.371145	NA	NA
656	63	0	Prior COVID-19	2020-04-02	1	2021-01-28	pfizer				post infection	3 months	2020-07-02	424	3.37	0	0.715478	0.678345	0.38468	0.498225	0.454017	0.406214	0.544845	0.435801	0.187038	0.395041	NA	NA
662	56	0	Prior COVID-19	2020-04-07	1	2021-01-28	pfizer				post infection	10 months	2021-01-28	1526.9	3.38	0	0.712791	0.649368	0.52994	0.668727	0.574191	0.533745	0.583671	0.578179	0.514489	0.584026	100	57.4349
662	56	0	Prior COVID-19	2020-04-07	1	2021-01-28	pfizer				post infection	3 months	2020-07-02	4342.5	7.79	0	0.971789	0.918557	0.798844	0.912513	0.881746	0.837891	0.870318	0.870124	0.79109	0.898235	NA	NA
667	57	0	Prior COVID-19	2020-04-07	1	2021-01-28	pfizer				post infection	10 months	2021-01-28	257.3	0.63	0	0.462191	0.448261	0.232644	0.438233	0.365937	0.321429	0.450513	0.33141	0.149855	0.385914	NA	NA
667	57	0	Prior COVID-19	2020-04-07	1	2021-01-28	pfizer				post infection	3 months	2020-07-02	176	1.67	0	0.624668	0.513582	0.230122	0.470194	0.282304	0.201237	0.480928	0.209789	-0.0251991	0.233376	NA	NA
669	55	0	Prior COVID-19	2020-03-27	1	2021-01-28	pfizer				post infection	10 months	2021-01-28	316.3	0.34	0	0.360819	0.321738	0.229878	0.254516	0.269686	0.217312	0.299936	0.249379	0.173025	0.277731	NA	NA
669	55	0	Prior COVID-19	2020-03-27	1	2021-01-28	pfizer				post infection	3 months	2020-07-02	292.1	4.75	0	0.510514	0.440156	0.252365	0.310836	0.404549	0.290669	0.361697	0.368027	0.0659959	0.374237	NA	NA
674	52	0	Prior COVID-19	2020-04-07	1	2021-01-28	pfizer				post infection	10 months	2021-01-28	874.5	1.01	0	0.789759	0.734333	0.577353	0.675883	0.647501	0.607926	0.698079	0.612531	0.480823	0.662253	NA	NA
674	52	0	Prior COVID-19	2020-04-07	1	2021-01-28	pfizer				post infection	3 months	2020-07-02	590.2	6.52	0	0.63786	0.525458	0.434054	0.57616	0.59768	0.495762	0.556113	0.553336	0.235291	0.56895	NA	NA
675	40	0	Prior COVID-19	2020-04-07	1	2021-01-28	pfizer				post infection	10 months	2021-01-28	173.5	0.56	0	0.324107	0.325845	0.192126	0.238556	0.220499	0.165013	0.270643	0.226344	0.135228	0.252021	NA	NA
675	40	0	Prior COVID-19	2020-04-07	1	2021-01-28	pfizer				post infection	3 months	2020-07-02	584.3	4.16	0	0.712748	0.583889	0.469043	0.635957	0.600814	0.553731	0.572277	0.581225	0.41488	0.641191	NA	NA
676	31	0	Prior COVID-19	2020-04-07	1						post infection	10 months	2021-01-28	73.8	0.27	0	0.197926	0.229347	0.154418	0.143811	0.124258	0.0836	0.21537	0.11864	0.0529826	0.126764	NA	NA
676	31	0	Prior COVID-19	2020-04-07	1						post infection	3 months	2020-07-02	160.3	3.54	0	0.348147	0.277815	0.208842	0.26083	0.213131	0.145548	0.235435	0.207724	0.00298874	0.189973	NA	NA
682	59	0	Prior COVID-19	2020-03-27	1	2021-01-15	pfizer				post infection	10 months	2021-01-15	473.4	1.75	0	0.573854	0.627747	0.302046	0.37932	0.312697	0.271544	0.363711	0.26204	0.221771	0.344341	NA	NA
682	59	0	Prior COVID-19	2020-03-27	1	2021-01-15	pfizer				post infection	3 months	2020-07-03	935.4	7.14	0	0.777994	0.740767	0.380977	0.553075	0.476289	0.37748	0.537355	0.445784	0.251253	0.522054	NA	NA
685	56	0	Prior COVID-19	2020-04-07	1	2021-01-28	pfizer				post infection	10 months	2021-01-28	21.1	0.07	0	0.207438	0.171482	0.13389	0.218728	0.117918	0.0780348	0.165888	0.104371	0.101867	0.0933227	NA	NA
685	56	0	Prior COVID-19	2020-04-07	1	2021-01-28	pfizer				post infection	3 months	2020-07-02	65.1	1.45	0	0.316095	0.243676	0.146905	0.297137	0.136059	0.0561232	0.344697	0.133924	-0.00720575	0.111077	NA	NA
691	25	0	Prior COVID-19	2020-04-07	1	2021-01-28	pfizer				post infection	10 months	2021-01-28	228	0.09	0	0.356778	0.328833	0.250412	0.301023	0.24201	0.193131	0.28861	0.28493	0.195478	0.286168	NA	NA
691	25	0	Prior COVID-19	2020-04-07	1	2021-01-28	pfizer				post infection	3 months	2020-07-02	388.8	0.68	0	0.482999	0.373927	0.300499	0.370339	0.335311	0.286554	0.331127	0.331968	0.165795	0.340065	NA	NA
692	29	0	Prior COVID-19	2020-04-10	1	2021-01-29	pfizer				post infection	10 months	2021-01-29	359.1	0.28	0	0.538166	0.520691	0.312592	0.412407	0.444025	0.364874	0.456966	0.474669	0.216313	0.4668	NA	NA
692	29	0	Prior COVID-19	2020-04-10	1	2021-01-29	pfizer				post infection	3 months	2020-07-03	699.1	3.27	0	0.732857	0.659407	0.432168	0.541226	0.590557	0.457225	0.575306	0.588964	0.300678	0.593129	NA	NA
697	35	0	Prior COVID-19	2020-04-07	0	2021-01-28	pfizer				post infection	10 months	2021-01-28	0	0.03	0	0.0994545	0.109996	0.112691	0.0491912	0.00521797	-0.0234648	0.132663	0.0763897	0.0965745	0.120456	NA	NA
697	35	0	Prior COVID-19	2020-04-07	0	2021-01-28	pfizer				post infection	3 months	2020-07-02	0	0.02	0	0.114871	0.0705144	0.0807856	0.0418124	0.0500043	0.0239322	0.0520636	0.0757095	-0.0228702	0.0314842	NA	NA
698	52	0	Prior COVID-19	2020-04-10	1	2021-01-15	pfizer				post infection	10 months	2021-01-15	951.9	0.64	0	0.802641	0.730281	0.622119	0.736562	0.71724	0.646456	0.672283	0.678993	0.620666	0.766839	NA	NA
698	52	0	Prior COVID-19	2020-04-10	1	2021-01-15	pfizer				post infection	3 months	2020-07-03	1201.7	5.86	0	0.87843	0.783485	0.641456	0.820582	0.768238	0.674024	0.788366	0.745705	0.586956	0.814983	NA	NA
711	53	0	Prior COVID-19	2020-04-07	1	2021-01-28	pfizer				post infection	10 months	2021-01-28	304.8	0.34	0	0.543103	0.52779	0.320529	0.519018	0.315653	0.306408	0.459599	0.34315	0.223336	0.383111	NA	NA
711	53	0	Prior COVID-19	2020-04-07	1	2021-01-28	pfizer				post infection	3 months	2020-07-02	859	4.3	0	0.750429	0.631171	0.371709	0.677098	0.518424	0.477745	0.58679	0.489658	0.275579	0.527369	NA	NA
712	58	0	Prior COVID-19	2020-03-31	1	2021-01-28	pfizer				post infection	10 months	2021-01-28	778.8	1.45	0	0.747308	0.713814	0.487413	0.641439	0.609067	0.536566	0.638915	0.549256	0.45628	0.671631	NA	NA
712	58	0	Prior COVID-19	2020-03-31	1	2021-01-28	pfizer				post infection	3 months	2020-07-02	1477.3	7.12	0	0.883142	0.792501	0.549125	0.767448	0.746512	0.664476	0.764788	0.700739	0.488915	0.811509	NA	NA
713	38	0	Prior COVID-19	2020-04-07	1	2021-01-28	pfizer				post infection	10 months	2021-01-28	826.3	0.59	0	0.760987	0.640931	0.416198	0.657305	0.643558	0.585328	0.642859	0.619271	0.402167	0.69951	NA	NA
713	38	0	Prior COVID-19	2020-04-07	1	2021-01-28	pfizer				post infection	3 months	2020-07-02	1455.8	3.76	0	0.907097	0.764745	0.483332	0.847031	0.833413	0.75485	0.858956	0.821749	0.412346	0.840427	NA	NA
715	27	0	Prior COVID-19	2020-04-02	2	2021-01-28	pfizer				post infection	10 months	2021-01-28	59.3	0.06	0	0.178487	0.193385	0.128268	0.176674	0.156207	0.110273	0.149764	0.111536	0.0942253	0.192286	NA	NA
715	27	0	Prior COVID-19	2020-04-02	2	2021-01-28	pfizer				post infection	3 months	2020-07-02	89.3	0.34	0	0.352499	0.27287	0.197873	0.196521	0.231412	0.12673	0.320926	0.215703	-0.0444773	0.230506	NA	NA
717	60	0	Prior COVID-19	2020-04-07	1	2021-01-28	pfizer				post infection	10 months	2021-01-28	202.1	0.34	0	0.525756	0.516106	0.388025	0.36159	0.348201	0.26289	0.415277	0.417137	0.260471	0.365627	NA	NA
717	60	0	Prior COVID-19	2020-04-07	1	2021-01-28	pfizer				post infection	3 months	2020-07-02	735.2	2.74	0	0.806916	0.738528	0.441266	0.535988	0.508609	0.50107	0.635283	0.530002	0.354471	0.554646	NA	NA
719	32	0	Prior COVID-19	2020-04-07	1	2021-01-28	pfizer				post infection	10 months	2021-01-28	311.9	0.06	0	0.344472	0.340381	0.210322	0.268139	0.21055	0.120061	0.190662	0.208872	0.184298	0.219204	NA	NA
719	32	0	Prior COVID-19	2020-04-07	1	2021-01-28	pfizer				post infection	3 months	2020-07-02	693.2	1.5	0	0.630117	0.530718	0.312322	0.411984	0.431079	0.356798	0.465254	0.387778	0.190451	0.467307	NA	NA
731	53	0	Prior COVID-19	2020-04-06	1						post infection	10 months	2021-01-28	23.8	3	0	0.175956	0.207893	0.192283	0.121337	0.16843	0.110054	0.1586	0.18163	0.109588	0.186019	NA	NA
731	53	0	Prior COVID-19	2020-04-06	1						post infection	3 months	2020-07-02	97.7	7.05	0	0.318397	0.291862	0.282664	0.183264	0.215393	0.144938	0.300191	0.270018	-0.0344351	0.276856	NA	NA
737	56	0	Prior COVID-19	2020-04-03	1	2021-01-28	pfizer				post infection	10 months	2021-01-28	593.8	1.54	0	0.685839	0.601271	0.396893	0.560677	0.554452	0.471587	0.520953	0.499842	0.360141	0.567653	NA	NA
737	56	0	Prior COVID-19	2020-04-03	1	2021-01-28	pfizer				post infection	3 months	2020-07-02	513.4	6.25	0	0.613119	0.427294	0.184697	0.397105	0.400148	0.278116	0.369615	0.315371	0.16855	0.451961	NA	NA
745	57	0	Prior COVID-19	2020-04-07	1	2021-01-28	pfizer				post infection	10 months	2021-01-28	135.5	1.27	0	0.280065	0.328257	0.191998	0.231801	0.205388	0.157959	0.226452	0.182768	0.170435	0.232046	NA	NA
745	57	0	Prior COVID-19	2020-04-07	1	2021-01-28	pfizer				post infection	3 months	2020-07-02	221.8	5.48	0	0.480819	0.419348	0.27966	0.327802	0.296993	0.293426	0.373649	0.317952	0.169807	0.351828	NA	NA
747	49	0	Prior COVID-19	2020-04-09	0						post infection	10 months	2021-01-28	325.3	0.1	0	0.5267	0.474002	0.290177	0.405571	0.385794	0.328986	0.433876	0.313182	0.200914	0.40913	NA	NA
747	49	0	Prior COVID-19	2020-04-09	0						post infection	3 months	2020-07-02	295.2	0.52	0	0.568176	0.465704	0.198023	0.502543	0.313113	0.176513	0.477378	0.260589	0.0583464	0.299596	NA	NA
749	55	0	Prior COVID-19	2020-04-07	1	2021-01-28	pfizer				post infection	10 months	2021-01-28	232.3	0.23	0	0.136459	0.207421	0.188154	0.0886875	0.164516	0.103993	0.0774798	0.200695	0.128168	0.184627	NA	NA
749	55	0	Prior COVID-19	2020-04-07	1	2021-01-28	pfizer				post infection	3 months	2020-07-02	330.6	2.3	0	0.0403893	0.0729862	0.0345176	-0.0922018	0.0063189	-0.0458571	-0.0245055	0.128413	-0.054418	0.0481746	NA	NA
751	25	0	Prior COVID-19	2020-04-10	1	2021-01-16	pfizer				post infection	10 months	2021-01-15	183.9	1.28	0	0.471746	0.43686	0.410555	0.435134	0.37642	0.33419	0.365929	0.331065	0.270449	0.384139	NA	NA
751	25	0	Prior COVID-19	2020-04-10	1	2021-01-16	pfizer				post infection	3 months	2020-07-02	193.3	2.72	0	0.570813	0.50626	0.485929	0.449561	0.435332	0.330543	0.473573	0.383892	0.259008	0.438148	NA	NA
757	40	0	Prior COVID-19	2020-04-10	1	2021-01-16	pfizer				post infection	10 months	2021-01-15	439.3	0.55	0	0.626499	0.56002	0.324157	0.506947	0.490074	0.332822	0.479617	0.438524	0.340018	0.501871	NA	NA
757	40	0	Prior COVID-19	2020-04-10	1	2021-01-16	pfizer				post infection	3 months	2020-07-02	819.9	3.44	0	0.791412	0.71784	0.4863	0.644639	0.593852	0.529475	0.688582	0.566559	0.332072	0.639566	NA	NA
758	46	0	Prior COVID-19	2020-03-26	1	2021-01-16	pfizer				post infection	10 months	2021-01-15	1159	1.12	0	0.828195	0.774403	0.489132	0.624124	0.553391	0.493482	0.601424	0.512438	0.432471	0.555466	123.114	25
758	46	0	Prior COVID-19	2020-03-26	1	2021-01-16	pfizer				post infection	3 months	2020-07-02	2230.8	4.96	0	0.969382	0.934257	0.626421	0.826323	0.711741	0.666326	0.857417	0.694091	0.523674	0.710437	NA	NA
759	56	0	Prior COVID-19	2020-03-25	1	2021-01-16	pfizer				post infection	10 months	2021-01-15	324.1	2.16	0	0.485674	0.403706	0.269136	0.344945	0.351471	0.349715	0.404634	0.358678	0.189022	0.374841	NA	NA
759	56	0	Prior COVID-19	2020-03-25	1	2021-01-16	pfizer				post infection	3 months	2020-07-02	452.2	8.55	0	0.71796	0.612839	0.382945	0.602038	0.646634	0.611242	0.60752	0.626832	0.20197	0.523294	NA	NA
769	43	0	Prior COVID-19	2020-03-30	2	2021-01-16	pfizer				post infection	10 months	2021-01-15	1149.6	2.27	0	0.87962	0.812182	0.672944	0.760086	0.7578	0.734421	0.786248	0.755908	0.680909	0.826647	120.809	25
769	43	0	Prior COVID-19	2020-03-30	2	2021-01-16	pfizer				post infection	3 months	2020-07-02	1910	7.19	0	0.93928	0.859439	0.726214	0.882373	0.875079	0.810465	0.832121	0.840505	0.789126	0.883501	NA	NA
774	59	0	Prior COVID-19	2020-04-11	1	2021-01-19	pfizer				post infection	10 months	2021-01-19	92.2	0.38	0	0.272427	0.304343	0.22256	0.255027	0.247936	0.223999	0.247885	0.242838	0.194926	0.29367	NA	NA
774	59	0	Prior COVID-19	2020-04-11	1	2021-01-19	pfizer				post infection	3 months	2020-07-07	351.5	3.03	0	0.527727	0.507425	0.269075	0.398139	0.359412	0.277672	0.328398	0.334211	0.213648	0.399658	NA	NA
813	62	0	Prior COVID-19	2020-04-13	1	2021-01-19	pfizer				post infection	10 months	2021-01-19	55	0.28	0	0.197817	0.206412	0.103694	0.0648251	0.116429	0.0715797	0.128729	0.0863975	0.0208884	0.150016	NA	NA
813	62	0	Prior COVID-19	2020-04-13	1	2021-01-19	pfizer				post infection	3 months	2020-07-07	176	2.32	0	0.366164	0.305062	0.220504	0.227567	0.248769	0.151861	0.243374	0.262164	0.0483709	0.290852	NA	NA
841	50	0	Prior COVID-19	2020-04-10	1	2021-01-29	pfizer				post infection	10 months	2021-01-29	769.9	1.28	0	0.692951	0.620969	0.410119	0.572201	0.454325	0.404089	0.447036	0.428438	0.365436	0.485754	NA	NA
841	50	0	Prior COVID-19	2020-04-10	1	2021-01-29	pfizer				post infection	3 months	2020-06-29	1567.8	6.52	0	0.850484	0.715865	0.386585	0.643272	0.573256	0.485806	0.615372	0.535681	0.316227	0.598373	NA	NA
842	28	0	Prior COVID-19	2020-03-31	1	2021-01-21	pfizer				post infection	10 months	2021-01-21	201.4	0.33	0	0.248824	0.186292	0.123585	0.21376	0.188216	0.161922	0.143915	0.20004	0.125123	0.185882	NA	NA
842	28	0	Prior COVID-19	2020-03-31	1	2021-01-21	pfizer				post infection	3 months	2020-07-03	374.7	2.13	0	0.42842	0.312199	0.16904	0.314822	0.227558	0.166748	0.349724	0.245399	0.0784787	0.262476	NA	NA
845	42	0	Prior COVID-19	2020-03-31	1	2021-01-29	pfizer				post infection	10 months	2021-01-29	22.3	0.13	0	0.157216	0.134811	0.0928435	0.0560989	0.0755984	0.0294601	0.0789415	0.0944317	0.0238253	0.118873	NA	NA
845	42	0	Prior COVID-19	2020-03-31	1	2021-01-29	pfizer				post infection	3 months	2020-06-29	107.6	0.47	0	0.229795	0.130867	0.0651447	0.0323135	0.0785426	-0.0463983	0.125129	0.0867784	-0.0859847	0.079247	NA	NA
846	35	1	Prior COVID-19	2020-04-09	1	2021-01-21	pfizer				post infection	10 months	2021-01-21	37.9	0.13	0	0.187858	0.187067	0.144997	0.0976362	0.0908753	0.0555086	0.184413	0.0921212	0.0580253	0.128654	NA	NA
846	35	1	Prior COVID-19	2020-04-09	1	2021-01-21	pfizer				post infection	3 months	2020-07-03	111.7	1.3	0	0.272883	0.240311	0.155253	0.132715	0.141336	0.0343722	0.144982	0.0912631	0.0146377	0.118951	NA	NA
847	48	0	Prior COVID-19	2020-03-27	2	2021-01-29	pfizer				post infection	10 months	2021-01-29	758.5	0.97	0	0.588981	0.506115	0.31787	0.43437	0.452253	0.424581	0.532857	0.432381	0.255559	0.502458	NA	NA
847	48	0	Prior COVID-19	2020-03-27	2	2021-01-29	pfizer				post infection	3 months	2020-06-29	4478.8	6.36	0	0.981272	0.941662	0.823322	0.961126	0.960753	0.949704	0.943073	0.945353	0.849004	0.968304	NA	NA
850	60	0	Prior COVID-19	2020-04-01	1	2021-01-21	pfizer				post infection	10 months	2021-01-21	596.4	0.55	0	0.539149	0.46221	0.332621	0.488233	0.387867	0.373658	0.446572	0.331355	0.309057	0.41006	NA	NA
850	60	0	Prior COVID-19	2020-04-01	1	2021-01-21	pfizer				post infection	3 months	2020-07-03	839.6	4.47	0	0.703276	0.583446	0.36682	0.54755	0.51215	0.426371	0.57661	0.450008	0.266848	0.562441	NA	NA
856	57	0	Prior COVID-19	2020-04-09	1	2021-01-21	pfizer				post infection	10 months	2021-01-21	103.9	0.37	0	0.497051	0.486869	0.311193	0.371065	0.367313	0.360821	0.472192	0.365695	0.27973	0.394387	NA	NA
856	57	0	Prior COVID-19	2020-04-09	1	2021-01-21	pfizer				post infection	3 months	2020-07-03	147.2	4.66	0	0.658855	0.586729	0.456655	0.565452	0.524226	0.446925	0.561219	0.523638	0.400506	0.536025	NA	NA
858	55	0	Prior COVID-19	2020-04-09	1	2021-01-21	pfizer				post infection	10 months	2021-01-21	95.4	0.52	0	0.215069	0.221582	0.112968	0.159141	0.13574	0.177972	0.172408	0.125714	0.074284	0.186369	NA	NA
858	55	0	Prior COVID-19	2020-04-09	1	2021-01-21	pfizer				post infection	3 months	2020-07-03	135.5	2.27	0	0.263189	0.227518	0.176917	0.188585	0.212891	0.250223	0.260896	0.255361	0.0648953	0.242179	NA	NA
860	48	0	Prior COVID-19	2020-03-29	2	2021-01-21	pfizer				post infection	10 months	2021-01-21	829.3	1.06	0	0.720314	0.666798	0.390416	0.584836	0.662824	0.591524	0.568359	0.64517	0.360436	0.542628	NA	NA
860	48	0	Prior COVID-19	2020-03-29	2	2021-01-21	pfizer				post infection	3 months	2020-07-03	1759.4	5.01	0	0.951717	0.865967	0.718729	0.863648	0.865349	0.804084	0.843155	0.845084	0.677075	0.883311	NA	NA
862	27	0	Prior COVID-19	2020-04-14	1	2021-01-21	pfizer				post infection	10 months	2021-01-21	216.8	0.52	0	0.358674	0.326894	0.183079	0.260083	0.198784	0.161872	0.240337	0.161881	0.0903502	0.209104	NA	NA
862	27	0	Prior COVID-19	2020-04-14	1	2021-01-21	pfizer				post infection	3 months	2020-07-03	291.4	2.2	0	0.438429	0.371862	0.212433	0.272046	0.220155	0.142306	0.32276	0.224953	0.00597313	0.228689	NA	NA
863	49	0	Prior COVID-19	2020-04-06	2	2021-01-29	pfizer				post infection	10 months	2021-01-29	6202.1	1.09	0	0.960145	0.880096	0.53182	0.714737	0.593941	0.514002	0.751326	0.603134	0.433937	0.644095	87.4452	51.1306
863	49	0	Prior COVID-19	2020-04-06	2	2021-01-29	pfizer				post infection	3 months	2020-06-29	13879.8	8.82	0	0.980664	0.914067	0.532205	0.863869	0.715734	0.600021	0.900323	0.686277	0.463484	0.725729	NA	NA
864	61	0	Prior COVID-19	2020-03-30	1	2021-01-21	pfizer				post infection	10 months	2021-01-21	1221.8	2.41	0	0.81774	0.720834	0.58939	0.694399	0.688731	0.642324	0.719697	0.689396	0.532329	0.777968	84.8882	25
864	61	0	Prior COVID-19	2020-03-30	1	2021-01-21	pfizer				post infection	3 months	2020-07-03	1437.5	5.44	0	0.847158	0.738286	0.617419	0.72126	0.73485	0.685397	0.795541	0.732222	0.479019	0.808947	NA	NA
869	38	1	Prior COVID-19	2020-04-10	1	2021-01-29	pfizer				post infection	10 months	2021-01-29	277.5	0.56	0	0.315562	0.312275	0.218239	0.263535	0.191143	0.194094	0.242234	0.195223	0.156287	0.313986	NA	NA
869	38	1	Prior COVID-19	2020-04-10	1	2021-01-29	pfizer				post infection	3 months	2020-06-29	672.3	5.07	0	0.652403	0.641819	0.282334	0.379451	0.393788	0.32245	0.457442	0.382986	0.134176	0.481108	NA	NA
870	57	0	Prior COVID-19	2020-04-09	1	2021-01-21	pfizer				post infection	10 months	2021-01-21	454.6	1.1	0	0.671266	0.558627	0.411276	0.453527	0.509467	0.444979	0.488956	0.483592	0.302422	0.537343	NA	NA
870	57	0	Prior COVID-19	2020-04-09	1	2021-01-21	pfizer				post infection	3 months	2020-07-03	1820.1	5.39	0	0.909431	0.838728	0.514296	0.770522	0.828051	0.771026	0.795293	0.827701	0.421047	0.742531	NA	NA
876	30	0	Prior COVID-19	2020-03-26	1	2021-01-21	pfizer				post infection	10 months	2021-01-21	100.8	0.02	0	0.248769	0.290558	0.233321	0.199811	0.144165	0.136828	0.2348	0.176341	0.0944611	0.217229	NA	NA
876	30	0	Prior COVID-19	2020-03-26	1	2021-01-21	pfizer				post infection	3 months	2020-07-03	193.9	0.15	0	0.37556	0.299714	0.251324	0.25987	0.254916	0.188026	0.218759	0.226841	0.0635568	0.279463	NA	NA
895	49	0	Prior COVID-19	2020-04-10	2	2021-01-29	pfizer				post infection	10 months	2021-01-29	692.6	0.54	0	0.747007	0.72062	0.417375	0.667788	0.590099	0.505524	0.703244	0.55478	0.340628	0.612301	NA	NA
895	49	0	Prior COVID-19	2020-04-10	2	2021-01-29	pfizer				post infection	3 months	2020-06-29	1053.2	5.05	0	0.88519	0.81011	0.506067	0.771575	0.694921	0.606775	0.77635	0.668533	0.448878	0.754928	NA	NA
965	50	0	Prior COVID-19	2020-04-09	1	2021-01-19	pfizer				post infection	10 months	2021-01-19	494.2	2.3	0	0.761058	0.703736	0.488038	0.513659	0.553896	0.49933	0.548236	0.613747	0.449548	0.625691	NA	NA
965	50	0	Prior COVID-19	2020-04-09	1	2021-01-19	pfizer				post infection	3 months	2020-07-01	822.2	7.83	0	0.922735	0.869249	0.596632	0.738728	0.730657	0.631239	0.794304	0.773547	0.556283	0.728491	NA	NA
970	49	0	Prior COVID-19	2020-04-02	1	2021-01-19	pfizer				post infection	10 months	2021-01-19	136.7	0.04	0	0.184551	0.176723	0.061342	0.129254	0.101376	0.100654	0.0967674	0.0910199	0.0603733	0.105079	NA	NA
970	49	0	Prior COVID-19	2020-04-02	1	2021-01-19	pfizer				post infection	3 months	2020-07-01	184.7	0.53	0	0.275532	0.209821	0.136533	0.139505	0.13209	0.00587362	0.238153	0.163559	-0.0406504	0.160015	NA	NA
976	25	0	Prior COVID-19	2020-03-29	1	2021-01-19	pfizer				post infection	10 months	2021-01-19	277.6	0.05	0	0.485804	0.406529	0.309672	0.337314	0.372594	0.313147	0.340259	0.388384	0.193647	0.411163	NA	NA
976	25	0	Prior COVID-19	2020-03-29	1	2021-01-19	pfizer				post infection	3 months	2020-07-01	610.6	1.31	0	0.650332	0.505651	0.3521	0.387576	0.418424	0.309241	0.486952	0.404886	0.127502	0.457815	NA	NA
977	44	0	Prior COVID-19	2020-04-10	1	2021-01-19	pfizer				post infection	10 months	2021-01-19	292.8	0.78	0	0.498195	0.37262	0.400908	0.358631	0.403444	0.295643	0.379669	0.430489	0.289438	0.426335	NA	NA
977	44	0	Prior COVID-19	2020-04-10	1	2021-01-19	pfizer				post infection	3 months	2020-07-01	1019.3	3.63	0	0.778992	0.656033	0.497752	0.625404	0.571033	0.502662	0.618851	0.591178	0.385298	0.632903	NA	NA
982	56	0	Prior COVID-19	2020-04-11	1						post infection	10 months	2021-01-19	142.6	0.1	0	0.288915	0.343104	0.222039	0.22448	0.180391	0.153436	0.268735	0.190729	0.116126	0.197224	NA	NA
982	56	0	Prior COVID-19	2020-04-11	1						post infection	3 months	2020-07-01	417.9	0.73	0	0.523291	0.541024	0.307034	0.473014	0.28096	0.236811	0.517026	0.268986	0.0613613	0.286496	NA	NA
987	42	0	Prior COVID-19	2020-04-09	1	2021-01-19	pfizer				post infection	10 months	2021-01-19	246.7	2.39	0	0.342939	0.380814	0.315946	0.268978	0.294937	0.218218	0.325536	0.25089	0.200843	0.330217	NA	NA
987	42	0	Prior COVID-19	2020-04-09	1	2021-01-19	pfizer				post infection	3 months	2020-07-01	403.5	4.63	0	0.486939	0.508526	0.383356	0.345337	0.381156	0.280928	0.355619	0.310274	0.221872	0.407799	NA	NA
573889	21	1	Prior COVID-19	2020-04-09	0	2021-01-27	pfizer				post infection	3 months	2020-07-07	1506.9	6.4	0	0.852792	0.745805	0.580763	0.76001	0.694425	0.752155	0.671647	0.738996	0.529934	0.758008	NA	NA
573889	21	1	Prior COVID-19	2020-04-09	0	2021-01-27	pfizer				post infection	10 months	2021-01-26	330.4	1.5	0	0.514843	0.484543	0.323356	0.403931	0.365561	0.420678	0.402801	0.421571	0.275205	0.423742	NA	NA
573892	55	0	Prior COVID-19	2020-04-10	1	2021-01-27	pfizer				post infection	3 months	2020-07-07	689.1	1.17	0	0.622144	0.462686	0.126721	0.416991	0.331697	0.163273	0.390586	0.348863	0.105286	0.368619	NA	NA
573892	55	0	Prior COVID-19	2020-04-10	1	2021-01-27	pfizer				post infection	10 months	2021-01-26	448.1	0.19	0	0.468822	0.386663	0.17341	0.391158	0.341576	0.223768	0.344158	0.315238	0.17644	0.333277	NA	NA
573897	58	0	Prior COVID-19	2020-04-09	1	2021-01-28	pfizer				post infection	3 months	2020-07-07	2067.8	8.02	0	0.956103	0.875168	0.576371	0.86258	0.889224	0.812416	0.863076	0.834768	0.63141	0.959582	NA	NA
573897	58	0	Prior COVID-19	2020-04-09	1	2021-01-28	pfizer				post infection	10 months	2021-01-26	968.7	2.08	0	0.872739	0.746767	0.432254	0.612349	0.712743	0.602553	0.692683	0.640299	0.495019	0.892119	58.673	25
573906	41	0	Prior COVID-19	2020-04-10	1						post infection	3 months	2020-07-07	174.6	1.24	0	0.615144	0.370906	0.230453	0.42972	0.651794	0.606841	0.259634	0.639739	0.0745982	0.644814	NA	NA
573906	41	0	Prior COVID-19	2020-04-10	1						post infection	10 months	2021-01-27	148.4	0.27	0	0.575291	0.378019	0.163856	0.463379	0.650172	0.638923	0.282901	0.628682	0.138079	0.601349	NA	NA
573930	59	0	Prior COVID-19	2020-03-30	1	2021-01-28	pfizer				post infection	3 months	2020-07-08	3957.3	4.49	0	0.976898	0.926235	0.795101	0.947784	0.949399	0.929686	0.95067	0.939535	0.7506	0.955633	NA	NA
573930	59	0	Prior COVID-19	2020-03-30	1	2021-01-28	pfizer				post infection	10 months	2021-01-26	930.6	0.58	0	0.787149	0.718186	0.522918	0.665966	0.650186	0.620479	0.724608	0.630685	0.430502	0.708046	NA	NA
573950	55	1	Prior COVID-19	2020-04-10	0						post infection	3 months	2020-07-09	1101.7	5.51	0	0.904423	0.825236	0.666543	0.818181	0.803999	0.757939	0.827866	0.780695	0.576193	0.841268	NA	NA
573950	55	1	Prior COVID-19	2020-04-10	0						post infection	10 months	2021-01-27	429.5	1.22	0	0.606188	0.516601	0.300431	0.410597	0.491006	0.421196	0.537687	0.48691	0.252908	0.533446	NA	NA
573952	56	1	Prior COVID-19	2020-04-02	1						post infection	3 months	2020-07-10	1180.4	5.09	0	0.951069	0.875593	0.633451	0.807967	0.74177	0.662121	0.802143	0.737592	0.55339	0.78187	NA	NA
573952	56	1	Prior COVID-19	2020-04-02	1						post infection	10 months	2021-01-27	492.6	1.25	0	0.807439	0.700907	0.449981	0.554725	0.503604	0.439258	0.469023	0.452264	0.402377	0.573821	NA	NA
573958	62	0	Prior COVID-19	2020-04-10	1	2021-01-27	pfizer				post infection	3 months	2020-07-09	1966.2	6.83	0	0.947256	0.883966	0.6261	0.885596	0.767731	0.714949	0.848819	0.747079	0.578209	0.788359	NA	NA
573958	62	0	Prior COVID-19	2020-04-10	1	2021-01-27	pfizer				post infection	10 months	2021-01-26	854.6	2.57	0	0.7329	0.6352	0.3992	0.6022	0.5095	0.4609	0.6345	0.5031	0.3602	0.5606	NA	NA
574082	36	1	Prior COVID-19	2020-04-10	1	2021-01-27	pfizer				post infection	3 months	2020-07-06	1273.7	7.79	0	0.886636	0.815242	0.577446	0.7316	0.738125	0.620249	0.638818	0.629959	0.585541	0.774883	NA	NA
574082	36	1	Prior COVID-19	2020-04-10	1	2021-01-27	pfizer				post infection	10 months	2021-01-26	409.2	3.08	0	0.609347	0.529767	0.281475	0.37096	0.419044	0.276885	0.334583	0.343362	0.261918	0.419098	NA	NA
574095	40	0	Prior COVID-19	2020-04-06	1	2021-01-27	pfizer				post infection	3 months	2020-07-06	3121.35	4.73	0	0.987286	0.957218	0.878925	0.973147	0.963003	0.953153	0.956811	0.951328	0.910917	0.967357	NA	NA
574095	40	0	Prior COVID-19	2020-04-06	1	2021-01-27	pfizer				post infection	10 months	2021-01-26	756.9	0.36	0	0.720176	0.630658	0.450933	0.608185	0.553549	0.495844	0.592137	0.52733	0.422484	0.617057	NA	NA
574100	34	1	Prior COVID-19	2020-04-09	0	2021-01-27	pfizer				post infection	3 months	2020-07-06	1760.2	6.39	0	0.850631	0.768161	0.282052	0.851351	0.521283	0.352093	0.737731	0.434562	0.286162	0.495408	NA	NA
574100	34	1	Prior COVID-19	2020-04-09	0	2021-01-27	pfizer				post infection	10 months	2021-01-26	817.5	2.03	0	0.676848	0.586969	0.16888	0.678848	0.282943	0.222572	0.448872	0.203405	0.201425	0.270788	NA	NA
574104	60	0	Prior COVID-19	2020-04-10	1						post infection	3 months	2020-07-06	2071.1	4.6	0	0.929008	0.871074	0.666735	0.856948	0.829858	0.779047	0.846911	0.813734	0.641119	0.844051	NA	NA
574104	60	0	Prior COVID-19	2020-04-10	1						post infection	10 months	2021-01-26	2087.1	1.17	0	0.972593	0.937215	0.852066	0.923399	0.913157	0.891185	0.920255	0.904072	0.819068	0.945514	NA	NA
574105	30	0	Prior COVID-19	2020-03-30	1						post infection	3 months	2020-07-06	637.4	6.47	0	0.683473	0.657276	0.431107	0.570069	0.550173	0.428997	0.520972	0.521528	0.401594	0.592442	NA	NA
574105	30	0	Prior COVID-19	2020-03-30	1						post infection	10 months	2021-01-26	285.3	0.86	0	0.440569	0.460053	0.276558	0.300117	0.283224	0.197829	0.334408	0.239175	0.11948	0.342253	NA	NA
574115	48	0	Prior COVID-19	2020-04-09	1	2021-01-28	pfizer				post infection	3 months	2020-07-06	85.1	0.38	0	0.296137	0.231779	0.1659	0.23332	0.205152	0.130748	0.159929	0.17268	0.117469	0.208561	NA	NA
574115	48	0	Prior COVID-19	2020-04-09	1	2021-01-28	pfizer				post infection	10 months	2021-01-26	33.4	0.04	0	0.173931	0.155743	0.106984	0.102311	0.0792367	0.0524669	0.109563	0.0805833	0.0143933	0.102477	NA	NA
574127	47	0	Prior COVID-19	2020-04-10	1	2021-01-28	pfizer				post infection	3 months	2020-07-06	462.5	1.48	0	0.528771	0.452471	0.283969	0.445501	0.412823	0.357115	0.407249	0.379241	0.259024	0.437556	NA	NA
574127	47	0	Prior COVID-19	2020-04-10	1	2021-01-28	pfizer				post infection	10 months	2021-01-28	333.3	0.07	0	0.279944	0.233737	0.151106	0.219067	0.283209	0.169743	0.230341	0.21981	0.0570296	0.285101	NA	NA
13	55	0	Prior COVID-19	2020-05-12	1	2021-01-22	pfizer	2021-02-12		0	post vaccination	10 months	2021-11-18	5117.5	1.13	0	0.999733	0.998618	0.992665	0.998869	0.997423	0.996722	0.998744	0.997073	0.994178	0.998662	314.56	135.035
16	48	0	COVID-19 Naive		0	2021-01-22	pfizer	2021-02-12		0	post vaccination	10 months	2021-11-09	2496.3	0.1	0	0.928488	0.819775	0.674594	0.789431	0.809817	0.784562	0.785293	0.76889	0.62751	0.867416	NA	NA
24	58	0	COVID-19 Naive		0	2021-01-22	pfizer	2021-02-12		0	post vaccination	10 months	2021-11-18	1831.1	0.18	0	0.897303	0.790665	0.705639	0.778502	0.831103	0.758247	0.770964	0.767378	0.667658	0.882772	NA	NA
30	52	0	Prior COVID-19	2020-04-07	1	2021-01-22	pfizer	2021-02-12		0	post vaccination	10 months	2021-11-18	12896.6	0.36	0	0.999875	0.999367	0.997959	0.99969	0.999552	0.999487	0.999558	0.999434	0.998685	0.999643	100	25
34	59	0	Prior COVID-19	2020-11-03	2	2021-01-22	pfizer	2021-02-12		0	post vaccination	10 months	2021-11-23	7827.8	2.54	breakthrough infection	0.999285	0.99517	0.961903	0.997734	0.997637	0.997492	0.997592	0.997412	0.946798	0.997927	NA	NA
37	57	0	COVID-19 Naive		0	2021-01-22	pfizer	2021-02-12		0	post vaccination	10 months	2021-11-09	84.8	0.02	0	0.460156	0.432423	0.255841	0.142165	0.125401	0.0784986	0.200813	0.183703	0.0992112	0.215558	NA	NA
48	47	0	COVID-19 Naive		0	2021-01-21	pfizer	2021-02-10		0	post vaccination	10 months	2021-11-09	363.5	0.05	0	0.380555	0.335805	0.257956	0.28351	0.2921	0.260571	0.314704	0.321593	0.157956	0.375639	NA	NA
55	20	0	COVID-19 Naive		0	2021-01-20	pfizer	2021-02-10		0	post vaccination	10 months	2021-11-25	29619.2	2.76	breakthrough infection	1.00002	0.999886	0.999861	0.999974	0.999879	0.999571	0.999881	1	0.999986	0.999817	245.696	75.7858
57	60	1	Prior COVID-19	2020-04-23	1	2021-01-22	pfizer	2021-02-12		0	post vaccination	10 months	2021-11-09	26295.4	0.54	0	0.999995	0.999737	0.999947	0.999951	0.999833	0.999814	0.999982	1.00002	0.999955	0.999795	368.871	101.825
60	59	0	COVID-19 Naive		0	2021-01-20	pfizer	2021-02-10		0	post vaccination	10 months	2021-11-09	634.3	0.02	0	0.579883	0.471537	0.382932	0.420302	0.445874	0.39432	0.441079	0.429875	0.289778	0.520372	NA	NA
64	26	0	COVID-19 Naive		0	2021-01-20	pfizer	2021-02-10		0	post vaccination	10 months	2021-11-25	1319.1	0.01	0	0.853596	0.753781	0.676235	0.754519	0.734123	0.720651	0.73905	0.722964	0.649788	0.792188	NA	NA
76	53	0	COVID-19 Naive		0	2021-01-22	pfizer	2021-02-12		0	post vaccination	10 months	2021-11-09	437.8	0.07	0	0.451963	0.448228	0.222526	0.30839	0.227415	0.207995	0.346017	0.227358	0.130321	0.307014	NA	NA
84	52	0	COVID-19 Naive		0	2021-01-22	pfizer	2021-02-12		0	post vaccination	10 months	2021-11-09	313.2	0.14	0	0.290475	0.286485	0.281612	0.242066	0.309703	0.254654	0.277954	0.262919	0.133359	0.330667	NA	NA
86	53	0	Prior COVID-19	2020-04-14	1	2021-01-22	pfizer	2021-02-12		0	post vaccination	10 months	2021-11-09	1088.4	0.19	0	0.856855	0.786438	0.599345	0.795071	0.721676	0.67759	0.823893	0.725493	0.474418	0.750581	NA	NA
91	60	0	COVID-19 Naive		0	2021-01-22	pfizer	2021-02-12		0	post vaccination	10 months	2021-11-18	205.9	0.02	0	0.332424	0.280542	0.291209	0.204415	0.337275	0.243774	0.283914	0.270799	0.136157	0.393564	NA	NA
96	49	0	COVID-19 Naive		0	2021-01-22	pfizer	2021-02-12	2021-10-01	pfizer	post vaccination	10 months	2021-11-09	31098.8	0.02	booster	0.999795	0.999851	0.999796	0.999885	0.999874	0.999888	0.999686	0.99995	0.999833	1.00001	NA	NA
110	39	1	COVID-19 Naive		0	2021-01-22	pfizer	2021-02-12		0	post vaccination	10 months	2021-11-09	649.5	0.04	0	0.526502	0.481267	0.410252	0.385657	0.43703	0.394796	0.445293	0.388194	0.244237	0.516925	NA	NA
111	59	0	Prior COVID-19	2020-04-24	1	2021-01-22	pfizer	2021-02-12		0	post vaccination	10 months	2021-11-18	4702.9	0.53	0	0.997899	0.989774	0.946993	0.990296	0.983052	0.980159	0.988787	0.982965	0.963161	0.98859	NA	NA
114	53	0	COVID-19 Naive		0	2021-01-22	pfizer	2021-02-12		0	post vaccination	10 months	2021-11-09	165.5	0.09	0	0.26124	0.244178	0.185585	0.15592	0.173737	0.180431	0.191751	0.158171	0.0837348	0.240613	NA	NA
117	47	0	Prior COVID-19	2020-04-22	2	2021-01-22	pfizer	2021-02-12		0	post vaccination	10 months	2021-11-09	4568	0.08	0	0.999158	0.993125	0.956547	0.998297	0.98774	0.982365	0.998396	0.987336	0.957233	0.989636	NA	NA
128	56	0	COVID-19 Naive		0	2021-01-22	pfizer	2021-02-12		0	post vaccination	10 months	2021-11-09	237.6	0.01	0	0.284566	0.236963	0.154986	0.0918613	0.170075	0.135732	0.160667	0.152752	0.07728	0.255032	NA	NA
130	51	0	COVID-19 Naive		0	2021-01-20	pfizer	2021-02-10		0	post vaccination	10 months	2021-11-09	281.6	0.01	0	0.295972	0.248735	0.244456	0.143979	0.233925	0.187688	0.227504	0.206029	0.0629533	0.315696	NA	NA
140	40	0	COVID-19 Naive		0	2021-01-20	pfizer	2021-02-10		0	post vaccination	10 months	2021-11-18	525.1	0.09	0	0.629826	0.561753	0.542253	0.570623	0.623996	0.549227	0.569816	0.551603	0.390117	0.673006	NA	NA
146	34	0	COVID-19 Naive		0	2021-01-20	pfizer	2021-02-12		0	post vaccination	10 months	2021-11-09	600.7	0.02	0	0.526204	0.452198	0.374431	0.453385	0.452787	0.411807	0.435831	0.415435	0.24871	0.502288	NA	NA
147	37	0	COVID-19 Naive		0	2021-01-22	pfizer	2021-02-12		0	post vaccination	10 months	2021-11-09	244.8	0.06	0	0.22728	0.170753	0.115089	0.138113	0.161091	0.134659	0.168889	0.0987864	0.09251	0.165499	NA	NA
150	60	0	COVID-19 Naive		0	2021-01-22	pfizer	2021-02-12		0	post vaccination	10 months	2021-10-18	109.9	0.01	0	0.180226	0.0855439	0.0778102	0.0926952	0.0350931	0.0270656	0.103634	0.0197081	0.0914702	0.0720719	NA	NA
158	61	0	COVID-19 Naive		0	2021-01-22	pfizer	2021-02-10		0	post vaccination	10 months	2021-11-09	199.8	0.01	0	0.304532	0.224022	0.230413	0.20417	0.250334	0.209995	0.19028	0.19168	0.127975	0.296353	NA	NA
2000	43	0	COVID-19 Naive		0	2021-01-20	pfizer	2021-02-10	2021-09-29	Pfizer	post vaccination	10 months	2021-11-18	31459.3	0.17	booster	0.99984	0.9997	0.999291	0.999882	0.999581	0.999755	0.999445	0.999712	0.999439	0.999911	NA	NA
2002	39	0	COVID-19 Naive		0	2021-01-20	pfizer	2021-02-12		0	post vaccination	10 months	2021-11-18	80000	6.99	breakthrough infection	1.00005	0.999976	0.999899	1.00001	0.999948	0.999574	0.999969	1.00007	1.00005	0.999836	NA	NA
2003	42	1	COVID-19 Naive		0	2021-01-20	pfizer	2021-02-10		0	post vaccination	10 months	2021-11-09	189.5	0.04	0	0.337257	0.178314	0.126591	0.257891	0.232824	0.172881	0.271254	0.121576	0.0947467	0.264355	NA	NA
2004	49	1	COVID-19 Naive		0	2021-01-20	pfizer	2021-02-10		0	post vaccination	10 months	2021-11-09	363.5	0.02	0	0.192427	0.129125	0.0890157	0.0538916	0.169883	0.106532	0.0501152	0.0468344	0.0613823	0.168218	NA	NA
2005	43	1	COVID-19 Naive		0	2021-01-20	pfizer	2021-02-10		0	post vaccination	10 months	2021-11-18	326.2	1.91	0	0.401381	0.282442	0.226789	0.233163	0.215008	0.180765	0.282017	0.152652	0.162344	0.250606	NA	NA
2006	57	1	COVID-19 Naive		0	2021-01-20	pfizer	2021-02-10		0	post vaccination	10 months	2021-11-18	161.8	0.04	0	0.214787	0.145589	0.14456	0.112115	0.0827832	0.0811126	0.0968418	0.0440688	0.0914461	0.153818	NA	NA
2007	55	1	COVID-19 Naive		0	2021-01-20	pfizer	2021-02-10		0	post vaccination	10 months	2021-11-09	269.3	0.13	0	0.297904	0.178398	0.142766	0.172526	0.166302	0.159936	0.170755	0.133603	0.0584726	0.219821	NA	NA
2008	55	1	COVID-19 Naive		0	2021-01-20	pfizer	2021-02-10		0	post vaccination	10 months	2021-11-09	230.2	0.01	0	0.205941	0.0959328	0.123599	0.0831811	0.170746	0.099229	0.0793344	0.0486441	0.00291328	0.223544	NA	NA
2009	52	1	COVID-19 Naive		0	2021-01-20	pfizer	2021-02-10		0	post vaccination	10 months	2021-11-09	179.2	0.02	0	0.208188	0.10267	0.108458	0.0553219	0.118677	0.0839519	0.0879945	0.0670081	0.0126587	0.153791	NA	NA
2010	45	0	COVID-19 Naive		0	2021-01-20	pfizer	2021-02-10		0	post vaccination	10 months	2021-11-18	443.6	0.04	0	0.414817	0.340486	0.198651	0.272299	0.274514	0.240047	0.290993	0.224455	0.18719	0.323417	NA	NA
2011	62	1	COVID-19 Naive		0	2021-01-20	pfizer	2021-02-10		0	post vaccination	10 months	2021-11-18	1419.4	0.05	0	0.767858	0.659612	0.405397	0.624358	0.558582	0.570595	0.612046	0.50955	0.388483	0.612166	NA	NA
2014	37	0	COVID-19 Naive		0	2021-01-20	pfizer	2021-02-10		0	post vaccination	10 months	2021-11-09	109.2	0.1	0	0.0806522	0.0493768	0.0380523	0.0432027	0.0517944	0.0463923	0.0610157	-0.00706508	0.0117181	0.100223	NA	NA
2015	63	0	COVID-19 Naive		0	2021-01-20	pfizer	2021-02-10		0	post vaccination	10 months	2021-11-09	360.3	0.02	0	0.483926	0.336232	0.20706	0.193948	0.305001	0.239455	0.240366	0.211866	0.156587	0.398391	NA	NA
2016	67	0	COVID-19 Naive		0	2021-01-20	pfizer	2021-02-10	2021-11-04	Pfizer	post vaccination	10 months	2021-11-18	12826.8	0.74	booster	0.999661	0.998241	0.996493	0.998322	0.996652	0.995699	0.997959	0.995506	0.995886	0.998951	NA	NA
2017	51	0	COVID-19 Naive		0	2021-01-20	pfizer	2021-02-10		0	post vaccination	10 months	2021-11-09	187.3	0.05	0	0.368038	0.273265	0.191086	0.189745	0.253588	0.211672	0.18265	0.192142	0.296842	0.331904	NA	NA
2018	50	0	COVID-19 Naive		0	2021-01-20	pfizer	2021-02-10		0	post vaccination	10 months	2021-11-09	402.4	0.09	0	0.310026	0.21083	0.144089	0.220706	0.220436	0.222052	0.198198	0.174177	0.151048	0.245481	NA	NA
2019	59	0	COVID-19 Naive		0	2021-01-20	pfizer	2021-02-10		0	post vaccination	10 months	2021-11-09	438.4	0.03	0	0.389604	0.282475	0.239252	0.338745	0.318184	0.374071	0.361811	0.31483	0.205382	0.346497	NA	NA
2022	61	0	COVID-19 Naive		0	2021-01-20	pfizer	2021-02-10		0	post vaccination	10 months	2021-11-09	640.9	0.04	0	0.491265	0.405356	0.321303	0.395778	0.419804	0.413793	0.377124	0.367013	0.302832	0.433221	NA	NA
2024	42	0	Prior COVID-19		0	2021-01-20	pfizer	2021-02-10		0	post vaccination	10 months	2021-11-09	8172.7	0.7	0	0.999365	0.997507	0.978156	0.997631	0.994306	0.993242	0.997699	0.994079	0.978594	0.994337	NA	NA
2026	52	0	Prior COVID-19	2020-04-01	0	2021-01-20	pfizer	2021-02-12		0	post vaccination	10 months	2021-11-09	1881.9	0.12	0	0.919283	0.846014	0.570772	0.819536	0.716858	0.724271	0.821496	0.721307	0.593883	0.756935	NA	NA
2028	21	0	COVID-19 Naive		0	2021-01-20	pfizer	2021-02-10		0	post vaccination	10 months	2021-11-25	205	0.02	0	0.312616	0.201433	0.17303	0.15666	0.165522	0.167236	0.225532	0.156936	0.0994402	0.231468	NA	NA
2029	41	0	COVID-19 Naive		0	2021-01-20	pfizer	2021-02-10		0	post vaccination	10 months	2021-11-09	573.9	0.08	0	0.615618	0.485859	0.408503	0.46144	0.513413	0.43831	0.516898	0.393531	0.331364	0.53259	NA	NA
2031	45	0	COVID-19 Naive		0	2021-01-20	pfizer	2021-02-12		0	post vaccination	10 months	2021-11-09	340.9	0.01	0	0.355495	0.255663	0.232679	0.252034	0.323953	0.274197	0.295177	0.265338	0.100958	0.360706	NA	NA
2033	60	0	COVID-19 Naive		0	2021-01-20	pfizer	2021-02-10		0	post vaccination	10 months	2021-11-23	207.2	0.03	0	0.245806	0.201554	0.182693	0.0945597	0.191495	0.170805	0.179016	0.146398	0.0476855	0.24768	NA	NA
2034	78	0	COVID-19 Naive		0	2021-01-20	pfizer	2021-02-10		0	post vaccination	10 months	2021-11-09	117.8	0.02	0	0.183665	0.137555	0.180482	0.0901574	0.220747	0.165893	0.17244	0.145569	0.059258	0.215213	NA	NA
2036	70	0	COVID-19 Naive		0	2021-01-20	pfizer	2021-02-10	2021-10-20	pfizer	post vaccination	10 months	2021-11-09	17231.3	0.11	booster	0.999771	0.999151	0.997712	0.999399	0.999234	0.999274	0.999459	0.999222	0.997638	0.999442	NA	NA
2038	65	0	COVID-19 Naive		0	2021-01-20	pfizer	2021-02-10	2021-10-27	pfizer	post vaccination	10 months	2021-11-09	29659.5	0.23	booster	0.999741	0.999359	0.997012	0.999399	0.999158	0.999096	0.999243	0.9991	0.997179	0.999453	NA	NA
2039	64	0	COVID-19 Naive		0	2021-01-20	pfizer	2021-02-10		0	post vaccination	10 months	2021-11-09	255.4	0.02	0	0.266036	0.184095	0.145138	0.135193	0.199472	0.155653	0.184714	0.145801	0.033433	0.239485	NA	NA
2040	64	0	COVID-19 Naive		0	2021-01-20	pfizer	2021-02-10		0	post vaccination	10 months	2021-11-18	80000	2.9	breakthrough infection	0.999919	0.999945	0.999829	1.0001	0.999878	0.999974	0.999669	0.999848	0.999964	0.999869	NA	NA
2042	64	1	COVID-19 Naive		0	2021-01-20	pfizer	2021-02-10	2021-10-08	Pfizer	post vaccination	10 months	2021-11-18	42220.4	0.01	booster	0.999926	0.999913	0.999836	0.999844	0.999878	0.999735	0.999794	0.999918	0.999858	0.999872	NA	NA
2043	47	1	COVID-19 Naive		0	2021-01-20	pfizer	2021-02-10		0	post vaccination	10 months	2021-11-18	89.6	0.04	0	0.744476	0.683349	0.0451901	-0.0421361	0.0647651	0.042308	-0.00516942	0.0132326	-0.0533737	0.106047	NA	NA
2044	40	0	COVID-19 Naive		0	2021-01-20	pfizer	2021-02-10		0	post vaccination	10 months	2021-11-18	932.8	0.04	0	0.563273	0.447917	0.247804	0.383801	0.455916	0.408035	0.382216	0.344376	0.183076	0.471472	NA	NA
2046	88	1	COVID-19 Naive		0	2021-01-20	pfizer	2021-02-10	2021-10-12	Pfizer	post vaccination	10 months	2021-11-18	41761.8	0.03	booster	0.99978	0.999471	0.999351	0.999402	0.999715	0.999528	0.999605	0.999764	0.999286	0.999911	NA	NA
2047	37	0	COVID-19 Naive		0	2021-01-20	pfizer	2021-02-10		0	post vaccination	10 months	2021-11-10	461.3	0.03	0	0.388807	0.317192	0.231804	0.269237	0.378581	0.29978	0.28412	0.239168	0.160631	0.357447	NA	NA
2048	66	0	COVID-19 Naive		0	2021-01-20	pfizer	2021-02-10	2021-10-20	Pfizer	post vaccination	10 months	2021-11-18	63976.6	0.38	booster	1.00011	0.999811	0.999275	0.999807	0.999942	0.999802	0.999694	0.999769	0.999662	1.00005	NA	NA
2050	59	1	COVID-19 Naive		0	2021-01-20	pfizer	2021-02-10		0	post vaccination	10 months	2021-11-09	300.2	0.08	0	0.308146	0.224215	0.192608	0.138885	0.205345	0.162106	0.205476	0.136481	0.0960662	0.243381	NA	NA
2051	45	1	COVID-19 Naive		0	2021-01-20	pfizer	2021-02-10	2021-09-30	Pfizer	post vaccination	10 months	2021-11-18	38070.6	0.09	booster	0.999372	0.997585	0.994148	0.997736	0.997859	0.997211	0.997587	0.997434	0.993703	0.998618	NA	NA
2052	63	1	COVID-19 Naive		0	2021-01-20	pfizer	2021-02-10		0	post vaccination	10 months	2021-11-09	726.4	0.07	0	0.456091	0.337751	0.215375	0.201573	0.299606	0.274195	0.211047	0.197196	0.147744	0.383002	NA	NA
2053	47	0	Prior COVID-19		1	2021-01-20	pfizer	2021-02-10		0	post vaccination	10 months	2021-11-09	1710.1	0.05	0	0.873195	0.770749	0.504354	0.692925	0.66183	0.598344	0.708896	0.609195	0.513193	0.722034	NA	NA
2054	59	1	COVID-19 Naive		0	2021-01-20	pfizer	2021-02-10		0	post vaccination	10 months	2021-11-09	154.5	0.78	0	0.170282	0.145073	0.107425	0.105658	0.122959	0.0639079	0.112369	0.0460609	0.00408726	0.155618	NA	NA
2055	49	0	COVID-19 Naive		0	2021-01-20	pfizer	2021-02-10		0	post vaccination	10 months	2021-11-09	511.3	0.03	0	0.326319	0.262836	0.20985	0.239654	0.230443	0.263	0.223086	0.197128	0.180923	0.289119	NA	NA
2056	73	0	COVID-19 Naive		0	2021-01-20	pfizer	2021-02-10	2021-10-19	pfizer	post vaccination	10 months	2021-11-09	18896.1	0.04	booster	0.998775	0.996163	0.991509	0.996253	0.996618	0.996349	0.996085	0.996176	0.991678	0.99843	NA	NA
2057	51	0	COVID-19 Naive		0	2021-01-20	pfizer	2021-02-10		0	post vaccination	10 months	2021-11-09	460.8	0.05	0	0.40638	0.273311	0.259927	0.236394	0.267594	0.250339	0.295709	0.235443	0.201387	0.345457	NA	NA
2059	72	1	COVID-19 Naive		0	2021-01-20	pfizer	2021-02-10	2021-10-20	pfizer	post vaccination	10 months	2021-11-09	77065.8	0.02	booster	0.999813	0.999014	0.998926	0.999335	0.999361	0.999377	0.999426	0.999383	0.999139	0.999648	NA	NA
2060	57	0	Prior COVID-19	2020-04-01	0	2021-01-20	pfizer	2021-02-10		0	post vaccination	10 months	2021-11-09	3319.9	0.34	0	0.97991	0.92867	0.664435	0.877113	0.856627	0.854142	0.882978	0.839665	0.729439	0.896816	188.775	113.55
2061	56	0	Prior COVID-19		0	2021-01-20	pfizer	2021-02-10		0	post vaccination	10 months	2021-11-18	4431.1	0.37	0	0.998209	0.991511	0.915427	0.993707	0.964591	0.961698	0.993576	0.960505	0.939236	0.969981	263.902	110.073
2063	53	1	COVID-19 Naive		0	2021-01-20	pfizer	2021-02-10		0	post vaccination	10 months	2021-11-18	771.7	0.02	0	0.585541	0.456333	0.371591	0.43322	0.470604	0.475979	0.451503	0.416832	0.336441	0.574185	NA	NA
2064	55	1	COVID-19 Naive		0	2021-01-20	pfizer	2021-02-10		0	post vaccination	10 months	2021-11-09	1136.5	0.03	0	0.652214	0.542857	0.368125	0.46897	0.489845	0.480682	0.472951	0.433363	0.420217	0.570902	NA	NA
2065	39	0	COVID-19 Naive		0	2021-01-20	pfizer	2021-02-10		0	post vaccination	10 months	2021-11-09	460.1	0.01	0	0.369943	0.344433	0.256612	0.234675	0.41664	0.308094	0.225245	0.276983	0.385731	0.354632	NA	NA
2069	37	0	COVID-19 Naive		0	2021-01-20	pfizer	2021-02-10		0	post vaccination	10 months	2021-11-18	247.3	0.16	0	0.143289	0.105645	0.0404242	0.0632681	0.145497	0.105035	0.104483	0.054603	0.00602263	0.137443	NA	NA
2071	56	0	COVID-19 Naive		0	2021-01-20	pfizer	2021-02-26		0	post vaccination	10 months	2021-11-18	1079.4	0.02	0	0.80921	0.607842	0.382214	0.528666	0.656711	0.582514	0.528275	0.500058	0.348045	0.711167	NA	NA
2072	55	0	Prior COVID-19	2020-04-01	2	2021-01-22	pfizer	2021-02-12		0	post vaccination	10 months	2021-11-09	2992.5	0.03	0	0.988741	0.960216	0.859037	0.957992	0.923974	0.923381	0.963144	0.919797	0.867057	0.947614	527.803	220.146
2075	56	0	Prior COVID-19	2020-12-14	1	2021-01-22	pfizer	2021-02-12		0	post vaccination	10 months	2021-11-18	954.4	0.41	0	0.770706	0.658058	0.429713	0.598948	0.587129	0.561833	0.64372	0.525227	0.459667	0.654823	NA	NA
2078	26	0	COVID-19 Naive		0	2021-01-22	pfizer	2021-02-12			post vaccination	10 months	2021-11-18	2287.5	0.18	0	0.846117	0.719581	0.47447	0.555523	0.56545	0.526953	0.530214	0.43861	0.418144	0.672824	NA	NA
2079	22	0	Prior COVID-19		1	2021-01-22	pfizer	2021-02-12			post vaccination	10 months	2021-11-18	2928.1	0.08	0	0.993713	0.975025	0.896841	0.967593	0.945251	0.93909	0.973504	0.944768	0.918712	0.970992	NA	NA
2082	49	1	COVID-19 Naive		0	2021-01-22	pfizer	2021-02-12			post vaccination	10 months	2021-11-18	50	0.09	0	0.167014	0.150165	0.189641	0.106838	0.169671	0.138183	0.132495	0.108923	0.132065	0.210037	NA	NA
2083	39	0	COVID-19 Naive		0	2021-01-22	pfizer	2021-02-18			post vaccination	10 months	2021-11-09	344.7	0.05	0	0.375327	0.303918	0.231	0.348718	0.322093	0.34783	0.352203	0.301291	0.199145	0.363024	NA	NA
2086	40	1	COVID-19 Naive		0	2021-01-22	pfizer	2021-02-12			post vaccination	10 months	2021-11-18	545.6	0.07	0	0.426111	0.226339	0.118927	0.233844	0.258658	0.259845	0.159545	0.129544	0.111676	0.360795	NA	NA
2087	59	0	COVID-19 Naive		0	2021-01-22	pfizer	2021-02-12			post vaccination	10 months	2021-11-10	855.7	0.3	0	0.730684	0.587883	0.494556	0.529869	0.557349	0.518893	0.565488	0.496862	0.440468	0.612924	NA	NA
2088	66	0	COVID-19 Naive		0	2021-01-22	pfizer	2021-02-12			post vaccination	10 months	2021-11-18	448.6	0.16	0	0.424014	0.293477	0.207429	0.24133	0.287433	0.268657	0.287858	0.255643	0.175508	0.348723	NA	NA
2090	47	1	COVID-19 Naive		0	2021-01-22	pfizer	2021-02-12	2021-11-19	Unknown	post vaccination	10 months	2021-11-24	2729.4	0.05	booster	0.982002	0.952973	0.923808	0.951274	0.950802	0.951077	0.944135	0.931819	0.916525	0.972809	NA	NA
2091	36	0	COVID-19 Naive		0	2021-01-22	pfizer	2021-02-12			post vaccination	10 months	2021-11-09	304.3	0.02	0	0.320589	0.263319	0.176949	0.18079	0.203023	0.162992	0.194561	0.158117	0.108354	0.249915	NA	NA
2093	34	0	COVID-19 Naive		0	2021-01-22	pfizer	2021-02-12			post vaccination	10 months	2021-11-09	771.4	0.07	0	0.583325	0.491999	0.378091	0.433777	0.470385	0.465151	0.419759	0.396758	0.32381	0.529709	NA	NA
2095	75	0	COVID-19 Naive		0	2021-01-22	pfizer	2021-02-12	2021-11-08	Pfizer	post vaccination	10 months	2021-11-18	4784.5	0.01	booster	0.996111	0.984578	0.952364	0.96629	0.96178	0.956567	0.957449	0.946179	0.946422	0.984358	NA	NA
2096	47	0	COVID-19 Naive		0	2021-01-22	pfizer	2021-02-12			post vaccination	10 months	2021-11-15	837.5	0.16	0	0.612555	0.508226	0.406311	0.463702	0.509102	0.482352	0.468399	0.396349	0.348089	0.561072	NA	NA
2097	68	1	COVID-19 Naive		0	2021-01-22	pfizer	2021-02-12	2021-10-28	Pfizer	post vaccination	10 months	2021-11-09	8491.2	0.02	booster	0.993737	0.983551	0.938859	0.985187	0.976272	0.978326	0.981767	0.97349	0.942864	0.981898	NA	NA
2098	45	1	COVID-19 Naive		0	2021-01-22	pfizer	2021-02-12			post vaccination	10 months	2021-11-18	255.9	0.02	0	0.282848	0.226633	0.0732603	0.165528	0.18058	0.197768	0.0889535	0.100638	0.0716172	0.19484	NA	NA
2099	50	0	COVID-19 Naive		0	2021-01-22	pfizer	2021-02-12			post vaccination	10 months	2021-11-25	54342.8	0.91	breakthrough infection	1.00011	0.999912	0.999602	0.999895	0.999984	0.999791	0.999784	0.999842	1.00004	1.00005	NA	NA
2102	36	0	COVID-19 Naive		0	2021-01-22	pfizer	2021-02-12			post vaccination	10 months	2021-11-09	353.8	0.02	0	0.406719	0.303114	0.266571	0.237745	0.314334	0.270807	0.338696	0.275483	0.156006	0.373571	NA	NA
2104	43	0	COVID-19 Naive		0	2021-01-22	pfizer	2021-02-12			post vaccination	10 months	2021-11-18	394.2	0.05	0	0.401411	0.360299	0.228067	0.240278	0.268652	0.265322	0.26239	0.217878	0.196834	0.355071	NA	NA
2107	24	0	COVID-19 Naive		0	2021-01-22	pfizer	2021-02-12			post vaccination	10 months	2021-11-09	883.2	0.01	0	0.555433	0.481918	0.379907	0.385315	0.419573	0.422504	0.455666	0.392029	0.281221	0.488201	NA	NA
2109	41	0	COVID-19 Naive		0	2021-01-22	pfizer	2021-02-12			post vaccination	10 months	2021-11-30	17157.1	0.49	breakthrough infection	0.999929	0.999582	0.999589	0.999835	0.999766	0.999482	0.999726	0.999877	0.999621	0.999761	NA	NA
2111	62	0	COVID-19 Naive		0	2021-01-22	pfizer	2021-02-12			post vaccination	10 months	2021-11-09	95.1	0.06	0	0.0419554	0.0963971	0.0126375	-0.0216841	0.017402	0.0263929	-0.0245157	-0.0282253	0.031998	0.0356911	NA	NA
2112	22	1	COVID-19 Naive		0	2021-01-22	pfizer	2021-02-12			post vaccination	10 months	2021-11-25	2227.8	0.03	0	0.864985	0.744796	0.479153	0.734494	0.703699	0.720894	0.712695	0.621428	0.495624	0.755555	NA	NA
2113	58	0	COVID-19 Naive		0	2021-01-22	pfizer	2021-02-12	2021-09-30	Pfizer	post vaccination	10 months	2021-11-18	75828	0.02	booster	0.999842	0.999842	0.999756	0.999698	0.999869	0.999811	0.99982	0.999973	0.999808	0.999999	NA	NA
2114	40	0	COVID-19 Naive		0	2021-01-22	pfizer	2021-02-12			post vaccination	10 months	2021-11-18	331.2	0.01	0	0.200517	0.134167	0.0953589	0.0362008	0.213836	0.114134	0.134832	0.120315	-0.0589384	0.204274	NA	NA
2116	28	1	COVID-19 Naive		0	2021-01-22	pfizer	2021-02-12			post vaccination	10 months	2021-11-09	792.9	0.04	0	0.267986	0.0573904	-0.171245	-0.121524	0.130367	-0.126591	-0.0784594	-0.0619528	-0.34806	0.13723	NA	NA
2117	75	1	COVID-19 Naive		0	2021-01-22	pfizer	2021-01-12	2021-10-27	Pfizer	post vaccination	10 months	2021-11-09	41078	0.17	booster	0.999865	0.999293	0.998764	0.999556	0.999528	0.999607	0.999724	0.999655	0.998496	0.999682	NA	NA
2119	29	0	COVID-19 Naive		0	2021-01-22	pfizer	2021-02-12			post vaccination	10 months	2021-11-09	605.7	0.03	0	0.476592	0.38256	0.20342	0.258793	0.30773	0.275217	0.295304	0.244552	0.0909714	0.361949	NA	NA
2121	64	1	COVID-19 Naive		0	2021-01-22	pfizer	2021-02-12			post vaccination	10 months	2021-11-09	128.5	1.15	0	0.183515	0.115847	0.101778	0.0815863	0.147225	0.0928469	0.112121	0.0684201	-0.0197277	0.171502	NA	NA
2129	34	0	COVID-19 Naive		0	2021-01-22	pfizer	2021-02-12			post vaccination	10 months	2021-11-18	423.5	0.02	0	0.466293	0.331357	0.297001	0.320418	0.38377	0.358458	0.410657	0.376947	0.0950972	0.357784	NA	NA
2132	57	0	Prior COVID-19		2	2021-01-22	pfizer	2021-02-12			post vaccination	10 months	2021-11-09	15156.3	1.31	0	0.999856	0.998661	0.980834	0.999208	0.996129	0.995245	0.999252	0.995802	0.979071	0.995114	NA	NA
2133	60	0	Prior COVID-19		1	2021-01-22	pfizer	2021-02-12			post vaccination	10 months	2021-11-29	31774.8	1.57	0	0.999868	0.999747	0.998636	0.999961	0.999739	0.999735	0.999595	0.999843	0.99897	0.999939	NA	NA
2136	42	0	COVID-19 Naive		0	2021-01-22	pfizer	2021-02-12			post vaccination	10 months	2021-11-18	308.5	0.02	0	0.336701	0.239931	0.197322	0.210159	0.27363	0.239165	0.255635	0.238435	0.103557	0.291409	NA	NA
2140	67	0	COVID-19 Naive		0	2021-01-22	pfizer	2021-02-12	2021-10-19	pfizer	post vaccination	10 months	2021-11-09	30341	0.02	booster	0.999984	0.999772	0.999727	0.999796	0.999842	0.999862	0.999895	0.999838	0.999874	0.999903	NA	NA
2141	35	1	COVID-19 Naive		0	2021-01-22	pfizer	2021-02-12			post vaccination	10 months	2021-11-17	546.4	0.02	0	0.436659	0.380561	0.251937	0.200996	0.224555	0.213153	0.282222	0.224276	0.114849	0.346995	NA	NA
2142	36	1	COVID-19 Naive		0	2021-01-22	pfizer	2021-02-12			post vaccination	10 months	2021-11-19	369.1	0.03	0	0.336186	0.263335	0.184433	0.17495	0.265431	0.233638	0.256161	0.231313	-0.000118469	0.322878	NA	NA
13	55	0	Prior COVID-19	2020-05-12	1	2021-01-22	pfizer	2021-02-12		0	post vaccination	3 months	2021-04-23	15195.9		0	0.999905	0.999825	0.999691	0.99984	0.999816	0.999777	0.999768	0.99983	0.999658	0.999856	NA	NA
16	48	0	COVID-19 Naive		0	2021-01-22	pfizer	2021-02-12		0	post vaccination	3 months	2021-04-23	17001.5		0	0.999583	0.997833	0.993202	0.998298	0.99834	0.997836	0.998216	0.998581	0.991668	0.99907	NA	NA
24	58	0	COVID-19 Naive		0	2021-01-22	pfizer	2021-02-12		0	post vaccination	3 months	2021-04-23	14158.8		0	0.997818	0.991451	0.986593	0.995088	0.993594	0.989603	0.993776	0.993708	0.983759	0.996385	NA	NA
30	52	0	Prior COVID-19	2020-04-07	1	2021-01-22	pfizer	2021-02-12		0	post vaccination	3 months	2021-04-21	36381.8		0	0.999997	0.999816	0.999755	0.99977	0.999867	0.999889	0.999972	0.999868	1	0.999914	NA	NA
34	59	0	Prior COVID-19	2020-11-03	2	2021-01-22	pfizer	2021-02-12		0	post vaccination	3 months	2021-04-23	28305		0	0.999953	0.999825	0.999095	0.999816	0.999856	0.999853	0.999705	0.999814	0.998683	0.999952	NA	NA
37	57	0	COVID-19 Naive		0	2021-01-22	pfizer	2021-02-12		0	post vaccination	3 months	2021-04-23	2164.5		0	0.917503	0.817829	0.584009	0.722109	0.750761	0.701852	0.716093	0.686412	0.506004	0.79926	NA	NA
48	47	0	COVID-19 Naive		0	2021-01-21	pfizer	2021-02-10		0	post vaccination	3 months	2021-04-21	4189.8		0	0.983473	0.934081	0.723912	0.932486	0.940116	0.908594	0.923925	0.915314	0.841716	0.960416	NA	NA
55	20	0	COVID-19 Naive		0	2021-01-20	pfizer	2021-02-10		0	post vaccination	3 months				0	0.995251	0.982766	0.924155	0.976646	0.982007	0.966252	0.971652	0.976027	0.925031	0.989371	NA	NA
57	60	1	Prior COVID-19	2020-04-23	1	2021-01-22	pfizer	2021-02-12		0	post vaccination	3 months	2021-04-27	49774		0	0.999903	0.999953	0.999902	1.00007	0.999908	0.999979	0.999747	0.999957	0.999966	0.999925	NA	NA
60	59	0	COVID-19 Naive		0	2021-01-20	pfizer	2021-02-10		0	post vaccination	3 months	2021-04-23	6249.7		0	0.994652	0.967896	0.872938	0.974575	0.978136	0.967681	0.964372	0.972227	0.885255	0.987076	NA	NA
64	26	0	COVID-19 Naive		0	2021-01-20	pfizer	2021-02-10		0	post vaccination	3 months	2021-04-21	8388.5		0	0.998953	0.993674	0.979155	0.996035	0.996048	0.994453	0.994628	0.995561	0.979296	0.997371	NA	NA
76	53	0	COVID-19 Naive		0	2021-01-22	pfizer	2021-02-12		0	post vaccination	3 months	2021-04-23	2337.9		0	0.912888	0.80487	0.487425	0.76331	0.72035	0.64499	0.751973	0.666334	0.369974	0.754964	NA	NA
84	52	0	COVID-19 Naive		0	2021-01-22	pfizer	2021-02-12		0	post vaccination	3 months	2021-04-21	2436.1		0	0.908138	0.791861	0.691265	0.783941	0.838459	0.791345	0.771183	0.78002	0.653524	0.878122	NA	NA
86	53	0	Prior COVID-19	2020-04-14	1	2021-01-22	pfizer	2021-02-12		0	post vaccination	3 months	2021-04-21	10842.8		0	0.999943	0.999463	0.998087	0.999793	0.999592	0.99952	0.999668	0.999577	0.99842	0.9996	NA	NA
91	60	0	COVID-19 Naive		0	2021-01-22	pfizer	2021-02-12		0	post vaccination	3 months	2021-04-23	1027.5		0	0.69356	0.588202	0.448356	0.526556	0.608948	0.494724	0.501564	0.52912	0.333938	0.644083	NA	NA
96	49	0	COVID-19 Naive		0	2021-01-22	pfizer	2021-02-12	2021-10-01	pfizer	post vaccination	3 months	2021-04-23	3113.7		0	0.986134	0.928949	0.807254	0.965677	0.970374	0.960503	0.938711	0.9619	0.814117	0.97578	NA	NA
110	39	1	COVID-19 Naive		0	2021-01-22	pfizer	2021-02-12		0	post vaccination	3 months	2021-04-23	3857.6		0	0.980885	0.937477	0.785709	0.920223	0.938654	0.918744	0.899741	0.905127	0.776116	0.953727	NA	NA
111	59	0	Prior COVID-19	2020-04-24	1	2021-01-22	pfizer	2021-02-12		0	post vaccination	3 months	2021-04-21	18248.2		0	0.999865	0.999668	0.999139	0.999598	0.999742	0.999662	0.999689	0.999755	0.999155	0.999827	NA	NA
114	53	0	COVID-19 Naive		0	2021-01-22	pfizer	2021-02-12		0	post vaccination	3 months	2021-04-23	1499.4		0	0.860734	0.732822	0.426135	0.641121	0.605679	0.550229	0.598487	0.511463	0.376396	0.638468	NA	NA
117	47	0	Prior COVID-19	2020-04-22	2	2021-01-22	pfizer	2021-02-12		0	post vaccination	3 months	2021-04-21	17542.3		0	0.999939	0.999648	0.999568	0.999895	0.999789	0.99972	0.999785	0.99979	0.999543	0.999841	NA	NA
128	56	0	COVID-19 Naive		0	2021-01-22	pfizer	2021-02-12		0	post vaccination	3 months	2021-04-21	2025		0	0.863151	0.729227	0.564503	0.700426	0.718852	0.639286	0.656475	0.636188	0.561462	0.78704	NA	NA
130	51	0	COVID-19 Naive		0	2021-01-20	pfizer	2021-02-10		0	post vaccination	3 months	2021-04-21	2149.7		0	0.931714	0.810425	0.619228	0.786813	0.83774	0.800715	0.770928	0.770081	0.564907	0.876938	NA	NA
140	40	0	COVID-19 Naive		0	2021-01-20	pfizer	2021-02-10		0	post vaccination	3 months	2021-04-21	4247.5		0	0.987961	0.952474	0.836318	0.962598	0.965922	0.943241	0.950553	0.946086	0.805725	0.973937	NA	NA
146	34	0	COVID-19 Naive		0	2021-01-20	pfizer	2021-02-12		0	post vaccination	3 months	2021-04-23	1992.9		0	0.938583	0.854996	0.59993	0.853817	0.847748	0.778725	0.82954	0.795599	0.611795	0.853164	NA	NA
147	37	0	COVID-19 Naive		0	2021-01-22	pfizer	2021-02-12		0	post vaccination	3 months	2021-04-23	2941.5		0	0.961272	0.878672	0.609222	0.865775	0.863298	0.804099	0.833193	0.790154	0.680003	0.889223	NA	NA
150	60	0	COVID-19 Naive		0	2021-01-22	pfizer	2021-02-12		0	post vaccination	3 months	2021-04-23	949.1		0	0.728231	0.610227	0.359683	0.555091	0.606512	0.495063	0.528769	0.484335	0.318462	0.60958	NA	NA
158	61	0	COVID-19 Naive		0	2021-01-22	pfizer	2021-02-10		0	post vaccination	3 months	2021-04-21	2255.5		0	0.924416	0.79418	0.494624	0.752908	0.769827	0.695503	0.707691	0.659893	0.519431	0.784015	NA	NA
2000	43	0	COVID-19 Naive		0	2021-01-20	pfizer	2021-02-10	2021-09-29	Pfizer	post vaccination	3 months	2021-04-21	10589.2		0	0.999416	0.996269	0.981517	0.997311	0.997079	0.996505	0.996759	0.996721	0.986437	0.99712	NA	NA
2002	39	0	COVID-19 Naive		0	2021-01-20	pfizer	2021-02-12		0	post vaccination	3 months	2021-04-21	3797.1		0	0.983496	0.939777	0.737737	0.955145	0.931728	0.905651	0.951662	0.905573	0.80151	0.948063	NA	NA
2003	42	1	COVID-19 Naive		0	2021-01-20	pfizer	2021-02-10		0	post vaccination	3 months	2021-04-21	1382.9		0	0.770888	0.621176	0.440242	0.646842	0.658303	0.58253	0.69504	0.569562	0.387498	0.677574	NA	NA
2004	49	1	COVID-19 Naive		0	2021-01-20	pfizer	2021-02-10		0	post vaccination	3 months	2021-04-21	2034.4		0	0.869043	0.742863	0.486379	0.650994	0.72532	0.610228	0.625604	0.627402	0.538185	0.792494	NA	NA
2005	43	1	COVID-19 Naive		0	2021-01-20	pfizer	2021-02-10		0	post vaccination	3 months	2021-04-21	3850.1		0	0.969808	0.894652	0.692099	0.908211	0.889614	0.84494	0.896527	0.816824	0.712979	0.90441	NA	NA
2006	57	1	COVID-19 Naive		0	2021-01-20	pfizer	2021-02-10		0	post vaccination	3 months	2021-04-21	1667.6		0	0.843174	0.738236	0.456936	0.685429	0.708789	0.661537	0.677889	0.653685	0.453609	0.726583	NA	NA
2007	55	1	COVID-19 Naive		0	2021-01-20	pfizer	2021-02-10		0	post vaccination	3 months	2021-04-21	1550.3		0	0.810548	0.668257	0.311704	0.650221	0.620761	0.545986	0.573861	0.502895	0.331099	0.59351	NA	NA
2008	55	1	COVID-19 Naive		0	2021-01-20	pfizer	2021-02-10		0	post vaccination	3 months	2021-04-21	2165		0	0.868408	0.759622	0.554733	0.714562	0.692213	0.639572	0.684459	0.627022	0.517433	0.746322	NA	NA
2009	52	1	COVID-19 Naive		0	2021-01-20	pfizer	2021-02-10		0	post vaccination	3 months	2021-04-21	5069		0	0.95456	0.856549	0.619907	0.856587	0.857176	0.824848	0.824917	0.789562	0.670076	0.882413	NA	NA
2010	45	0	COVID-19 Naive		0	2021-01-20	pfizer	2021-02-10		0	post vaccination	3 months	2021-04-21	5660.3		0	0.995404	0.976482	0.868193	0.978927	0.975939	0.964545	0.973202	0.96984	0.896447	0.984999	NA	NA
2011	62	1	COVID-19 Naive		0	2021-01-20	pfizer	2021-02-10		0	post vaccination	3 months	2021-04-21	12159.7		0	0.999636	0.995613	0.959197	0.998114	0.995275	0.993484	0.998406	0.99443	0.971952	0.996091	NA	NA
2014	37	0	COVID-19 Naive		0	2021-01-20	pfizer	2021-02-10		0	post vaccination	3 months	2021-04-21	1607.7		0	0.859794	0.747611	0.484168	0.69334	0.671501	0.628608	0.662825	0.604437	0.433249	0.725015	NA	NA
2015	63	0	COVID-19 Naive		0	2021-01-20	pfizer	2021-02-10		0	post vaccination	3 months	2021-04-21	1478.4		0	0.83694	0.697728	0.493727	0.642486	0.729928	0.663499	0.633891	0.606346	0.44873	0.81127	NA	NA
2016	67	0	COVID-19 Naive		0	2021-01-20	pfizer	2021-02-10	2021-11-04	Pfizer	post vaccination	3 months	2021-04-21	1702.2		0	0.865531	0.721059	0.463406	0.600142	0.703049	0.620812	0.563409	0.563869	0.504272	0.755825	NA	NA
2017	51	0	COVID-19 Naive		0	2021-01-20	pfizer	2021-02-10		0	post vaccination	3 months	2021-04-21	1556.2		0	0.79855	0.623548	0.448185	0.595351	0.709591	0.596597	0.575341	0.579217	0.488608	0.736033	NA	NA
2018	50	0	COVID-19 Naive		0	2021-01-20	pfizer	2021-02-10		0	post vaccination	3 months	2021-04-21	1748.6		0	0.892365	0.75988	0.544356	0.771273	0.778905	0.722827	0.734472	0.699087	0.576675	0.783037	NA	NA
2019	59	0	COVID-19 Naive		0	2021-01-20	pfizer	2021-02-10		0	post vaccination	3 months	2021-04-21	1142.2		0	0.746734	0.666802	0.513424	0.673839	0.65436	0.627006	0.707018	0.631718	0.464972	0.682143	NA	NA
2022	61	0	COVID-19 Naive		0	2021-01-20	pfizer	2021-02-10		0	post vaccination	3 months	2021-04-23	4141.5		0	0.985504	0.949772	0.807434	0.966695	0.961537	0.950331	0.945972	0.950656	0.860784	0.95392	NA	NA
2024	42	0	Prior COVID-19		0	2021-01-20	pfizer	2021-02-10		0	post vaccination	3 months	2021-04-23	21697.8		0	0.999971	0.999723	0.999411	0.999936	0.999832	0.99973	0.9998	0.999742	0.999361	0.99982	NA	NA
2026	52	0	Prior COVID-19	2020-04-01	0	2021-01-20	pfizer	2021-02-12		0	post vaccination	3 months	2021-04-23	5620.7		0	0.999354	0.996722	0.982485	0.997797	0.996185	0.995484	0.997866	0.995225	0.985938	0.99641	NA	NA
2028	21	0	COVID-19 Naive		0	2021-01-20	pfizer	2021-02-10		0	post vaccination	3 months	2021-04-21	3651.3		0	0.980595	0.916382	0.677424	0.885182	0.905123	0.845792	0.893489	0.868754	0.702716	0.931903	NA	NA
2029	41	0	COVID-19 Naive		0	2021-01-20	pfizer	2021-02-10		0	post vaccination	3 months	2021-04-21	2345.3		0	0.943954	0.853664	0.765769	0.862119	0.894696	0.841326	0.846777	0.842615	0.813424	0.908643	NA	NA
2031	45	0	COVID-19 Naive		0	2021-01-20	pfizer	2021-02-12		0	post vaccination	3 months	2021-04-21	2053.3		0	0.924083	0.782802	0.567627	0.774222	0.810909	0.747382	0.767209	0.738872	0.57072	0.856788	NA	NA
2033	60	0	COVID-19 Naive		0	2021-01-20	pfizer	2021-02-10		0	post vaccination	3 months	2021-04-21	1570.4		0	0.807993	0.685101	0.46069	0.597327	0.612486	0.543845	0.606654	0.57756	0.436433	0.720851	NA	NA
2034	78	0	COVID-19 Naive		0	2021-01-20	pfizer	2021-02-10		0	post vaccination	3 months	2021-04-21	703		0	0.503099	0.350726	0.224807	0.404476	0.459272	0.360897	0.44399	0.39083	0.141036	0.450206	NA	NA
2036	70	0	COVID-19 Naive		0	2021-01-20	pfizer	2021-02-10	2021-10-20	pfizer	post vaccination	3 months	2021-04-21	3486.9		0	0.979299	0.916913	0.703662	0.923941	0.916716	0.900905	0.927156	0.890508	0.756452	0.91325	NA	NA
2038	65	0	COVID-19 Naive		0	2021-01-20	pfizer	2021-02-10	2021-10-27	pfizer	post vaccination	3 months	2021-04-23	1969.6		0	0.922957	0.834287	0.703813	0.819205	0.856366	0.80295	0.796562	0.785043	0.724483	0.863155	NA	NA
2039	64	0	COVID-19 Naive		0	2021-01-20	pfizer	2021-02-10		0	post vaccination	3 months	2021-04-21	2775.1		0	0.93263	0.841385	0.707961	0.817059	0.834481	0.785831	0.809343	0.764199	0.730076	0.865366	NA	NA
2040	64	0	COVID-19 Naive		0	2021-01-20	pfizer	2021-02-10		0	post vaccination	3 months	2021-04-21	1720.3		0	0.845449	0.627149	0.474988	0.746993	0.79649	0.771702	0.765233	0.72554	0.47923	0.834114	NA	NA
2042	64	1	COVID-19 Naive		0	2021-01-20	pfizer	2021-02-10	2021-10-08	Pfizer	post vaccination	3 months	2021-04-21	3555.7		0	0.97087	0.895516	0.722274	0.910788	0.939243	0.919394	0.916871	0.903595	0.751054	0.949471	NA	NA
2043	47	1	COVID-19 Naive		0	2021-01-20	pfizer	2021-02-10		0	post vaccination	3 months	2021-04-21	300.2		0	0.738323	0.682584	0.156667	0.247619	0.298218	0.207128	0.271506	0.221824	0.0818237	0.267776	NA	NA
2044	40	0	COVID-19 Naive		0	2021-01-20	pfizer	2021-02-10		0	post vaccination	3 months	2021-04-21	7283		0	0.996635	0.974631	0.902376	0.979913	0.983413	0.976473	0.972281	0.972136	0.931201	0.987825	NA	NA
2046	88	1	COVID-19 Naive		0	2021-01-20	pfizer	2021-02-10	2021-10-12	Pfizer	post vaccination	3 months	2021-04-21	1357.2		0	0.921761	0.795212	0.58453	0.858583	0.87141	0.839359	0.857079	0.811949	0.591095	0.839756	NA	NA
2047	37	0	COVID-19 Naive		0	2021-01-20	pfizer	2021-02-10		0	post vaccination	3 months	2021-04-28	3648.5		0	0.968483	0.893543	0.757053	0.884357	0.909462	0.872722	0.878614	0.876919	0.763292	0.936581	NA	NA
2048	66	0	COVID-19 Naive		0	2021-01-20	pfizer	2021-02-10	2021-10-20	Pfizer	post vaccination	3 months	2021-04-21	7402.1		0	0.987502	0.920708	0.768356	0.909686	0.916772	0.892793	0.912338	0.881222	0.760444	0.939559	NA	NA
2050	59	1	COVID-19 Naive		0	2021-01-20	pfizer	2021-02-10		0	post vaccination	3 months	2021-04-21	1642		0	0.802657	0.648853	0.517135	0.644717	0.710316	0.604304	0.661404	0.616984	0.448374	0.751027	NA	NA
2051	45	1	COVID-19 Naive		0	2021-01-20	pfizer	2021-02-10	2021-09-30	Pfizer	post vaccination	3 months	2021-04-23	4670.1		0	0.995387	0.96815	0.878898	0.975231	0.971856	0.961095	0.973031	0.956641	0.904118	0.982756	NA	NA
2052	63	1	COVID-19 Naive		0	2021-01-20	pfizer	2021-02-10		0	post vaccination	3 months	2021-04-21	5607.8		0	0.99674	0.981316	0.908794	0.941666	0.960483	0.95578	0.934906	0.935589	0.901527	0.984491	NA	NA
2053	47	0	Prior COVID-19		1	2021-01-20	pfizer	2021-02-10		0	post vaccination	3 months	2021-04-21	5420.7		0	0.997795	0.991429	0.96322	0.995657	0.991072	0.988064	0.99602	0.988939	0.969078	0.993143	NA	NA
2054	59	1	COVID-19 Naive		0	2021-01-20	pfizer	2021-02-10		0	post vaccination	3 months	2021-04-21	733		0	0.418092	0.304006	0.132685	0.335801	0.284012	0.237438	0.286201	0.238724	0.121139	0.303315	NA	NA
2055	49	0	COVID-19 Naive		0	2021-01-20	pfizer	2021-02-10		0	post vaccination	3 months	2021-04-21	4806.8		0	0.995701	0.958777	0.791104	0.985048	0.989112	0.98337	0.978717	0.984471	0.890743	0.988483	NA	NA
2056	73	0	COVID-19 Naive		0	2021-01-20	pfizer	2021-02-10	2021-10-19	pfizer	post vaccination	3 months	2021-04-21	2416.5		0	0.925961	0.810583	0.462309	0.806119	0.853476	0.781905	0.813169	0.784437	0.434691	0.867643	NA	NA
2057	51	0	COVID-19 Naive		0	2021-01-20	pfizer	2021-02-10		0	post vaccination	3 months	2021-04-21	4545.1		0	0.992883	0.941429	0.845049	0.959489	0.975663	0.963614	0.958829	0.959536	0.865133	0.983555	NA	NA
2059	72	1	COVID-19 Naive		0	2021-01-20	pfizer	2021-02-10	2021-10-20	pfizer	post vaccination	3 months	2021-04-21	8340.9		0	0.996532	0.96692	0.73405	0.982242	0.991965	0.991585	0.985057	0.98926	0.822678	0.994878	NA	NA
2060	57	0	Prior COVID-19	2020-04-01	0	2021-01-20	pfizer	2021-02-10		0	post vaccination	3 months	2021-04-21	14126.7		0	0.999867	0.999385	0.99778	0.999411	0.999503	0.99948	0.999458	0.999414	0.998444	0.999596	NA	NA
2061	56	0	Prior COVID-19		0	2021-01-20	pfizer	2021-02-10		0	post vaccination	3 months	2021-05-05	17062.3		0	0.999932	0.999922	0.999841	0.999884	0.999916	0.999889	0.999844	0.999875	0.999896	0.999941	NA	NA
2063	53	1	COVID-19 Naive		0	2021-01-20	pfizer	2021-02-10		0	post vaccination	3 months	2021-04-23	3346.1		0	0.979906	0.907041	0.733058	0.913314	0.913165	0.895641	0.894959	0.873396	0.763279	0.929849	NA	NA
2064	55	1	COVID-19 Naive		0	2021-01-20	pfizer	2021-02-10		0	post vaccination	3 months	2021-04-21	10066.3		0	0.997962	0.987105	0.910253	0.992411	0.992242	0.989594	0.990252	0.989752	0.949414	0.994291	NA	NA
2065	39	0	COVID-19 Naive		0	2021-01-20	pfizer	2021-02-10		0	post vaccination	3 months	2021-04-21	5016.4		0	0.988266	0.946215	0.80321	0.949103	0.953824	0.942574	0.93264	0.926848	0.889117	0.958501	NA	NA
2069	37	0	COVID-19 Naive		0	2021-01-20	pfizer	2021-02-10		0	post vaccination	3 months	2021-04-21	3929.2		0	0.963065	0.866176	0.656719	0.826243	0.823917	0.768529	0.824053	0.766007	0.660412	0.86223	NA	NA
2071	56	0	COVID-19 Naive		0	2021-01-20	pfizer	2021-02-26		0	post vaccination	3 months	2021-04-23	5505.8		0	0.992903	0.95707	0.749072	0.933909	0.960265	0.922381	0.920781	0.895086	0.73721	0.970366	NA	NA
2072	55	0	Prior COVID-19	2020-04-01	2	2021-01-22	pfizer	2021-02-12		0	post vaccination	3 months	2021-04-21	8901.3		0	0.999733	0.999227	0.997005	0.999468	0.999062	0.998896	0.999164	0.999012	0.997716	0.999427	NA	NA
2075	56	0	Prior COVID-19	2020-12-14	1	2021-01-22	pfizer	2021-02-12		0	post vaccination	3 months	2021-04-23	5289.9		0	0.998887	0.994246	0.941113	0.995727	0.992418	0.989308	0.995393	0.99095	0.96628	0.992136	NA	NA
2078	26	0	COVID-19 Naive		0	2021-01-22	pfizer	2021-02-12			post vaccination	3 months	2021-04-23	13271.8		0	0.999465	0.996019	0.970361	0.991549	0.988919	0.983855	0.989066	0.981534	0.97497	0.994212	NA	NA
2079	22	0	Prior COVID-19		1	2021-01-22	pfizer	2021-02-12			post vaccination	3 months	2021-04-23	13213		0	0.999904	0.999573	0.999327	0.999776	0.999697	0.999664	0.999708	0.999653	0.999357	0.999788	NA	NA
2082	49	1	COVID-19 Naive		0	2021-01-22	pfizer	2021-02-12			post vaccination	3 months	2021-04-23	260.1		0	0.34776	0.296832	0.180497	0.235994	0.259802	0.187242	0.258535	0.1711	0.09923	0.221004	NA	NA
2083	39	0	COVID-19 Naive		0	2021-01-22	pfizer	2021-02-18			post vaccination	3 months	2021-04-21	3053.3		0	0.985876	0.927432	0.731884	0.948377	0.947433	0.929666	0.930362	0.924159	0.788953	0.954573	NA	NA
2086	40	1	COVID-19 Naive		0	2021-01-22	pfizer	2021-02-12			post vaccination	3 months	2021-04-23	2963.1		0	0.936332	0.790261	0.605382	0.872691	0.90211	0.885489	0.858346	0.862302	0.637722	0.926273	NA	NA
2087	59	0	COVID-19 Naive		0	2021-01-22	pfizer	2021-02-12			post vaccination	3 months	2021-04-21	5792.9		0	0.991736	0.965368	0.87609	0.966921	0.968473	0.956671	0.954007	0.956193	0.910605	0.976563	NA	NA
2088	66	0	COVID-19 Naive		0	2021-01-22	pfizer	2021-02-12			post vaccination	3 months	2021-04-23	2052.3		0	0.92906	0.821935	0.668963	0.839489	0.853954	0.827055	0.820558	0.807873	0.67034	0.877559	NA	NA
2090	47	1	COVID-19 Naive		0	2021-01-22	pfizer	2021-02-12	2021-11-19	Unknown	post vaccination	3 months	2021-04-23	2635.6		0	0.970023	0.90742	0.775324	0.922921	0.945376	0.922705	0.911937	0.910734	0.801995	0.957841	NA	NA
2091	36	0	COVID-19 Naive		0	2021-01-22	pfizer	2021-02-12			post vaccination	3 months	2021-04-23	1437.1		0	0.840571	0.728456	0.573895	0.633296	0.667417	0.620714	0.649	0.626398	0.559908	0.775344	NA	NA
2093	34	0	COVID-19 Naive		0	2021-01-22	pfizer	2021-02-12			post vaccination	3 months	2021-04-23	9215.4		0	0.999077	0.992192	0.94849	0.996387	0.996797	0.99677	0.995769	0.995894	0.974397	0.997534	NA	NA
2095	75	0	COVID-19 Naive		0	2021-01-22	pfizer	2021-02-12	2021-11-08	Pfizer	post vaccination	3 months	2021-04-23	660.7		0	0.676134	0.602902	0.460909	0.558721	0.545872	0.50724	0.489119	0.512486	0.296068	0.685691	NA	NA
2096	47	0	COVID-19 Naive		0	2021-01-22	pfizer	2021-02-12			post vaccination	3 months	2021-04-23	5212.3		0	0.994834	0.974429	0.918253	0.979518	0.975443	0.965407	0.971447	0.959966	0.916615	0.978553	NA	NA
2097	68	1	COVID-19 Naive		0	2021-01-22	pfizer	2021-02-12	2021-10-28	Pfizer	post vaccination	3 months	2021-04-23	988.6		0	0.721806	0.606611	0.485141	0.519604	0.558163	0.517093	0.538296	0.507296	0.378991	0.627208	NA	NA
2098	45	1	COVID-19 Naive		0	2021-01-22	pfizer	2021-02-12			post vaccination	3 months	2021-04-23	1701.9		0	0.856925	0.718447	0.454072	0.685755	0.747254	0.686749	0.660225	0.641465	0.388398	0.787908	NA	NA
2099	50	0	COVID-19 Naive		0	2021-01-22	pfizer	2021-02-12			post vaccination	3 months	2021-04-23	3445.4		0	0.9691	0.887322	0.635034	0.860102	0.888366	0.824404	0.827423	0.815987	0.694238	0.913202	NA	NA
2102	36	0	COVID-19 Naive		0	2021-01-22	pfizer	2021-02-12			post vaccination	3 months	2021-04-23	4358.4		0	0.968802	0.898678	0.805116	0.897353	0.916582	0.882903	0.864708	0.862995	0.838876	0.938515	NA	NA
2104	43	0	COVID-19 Naive		0	2021-01-22	pfizer	2021-02-12			post vaccination	3 months	2021-04-21	3908.8		0	0.977406	0.894274	0.7148	0.922864	0.918052	0.895085	0.896581	0.876715	0.775654	0.931402	NA	NA
2107	24	0	COVID-19 Naive		0	2021-01-22	pfizer	2021-02-12			post vaccination	3 months	2021-04-23	7486.3		0	0.996136	0.966766	0.883851	0.976596	0.976026	0.968407	0.97443	0.974109	0.907551	0.98692	NA	NA
2109	41	0	COVID-19 Naive		0	2021-01-22	pfizer	2021-02-12			post vaccination	3 months	2021-04-23	1626.4		0	0.852401	0.709246	0.555819	0.684174	0.735877	0.688971	0.687292	0.690759	0.451005	0.793597	NA	NA
2111	62	0	COVID-19 Naive		0	2021-01-22	pfizer	2021-02-12			post vaccination	3 months	2021-04-23	807.2		0	0.612844	0.474303	0.399869	0.411018	0.484101	0.423733	0.395516	0.44051	0.252521	0.529049	NA	NA
2112	22	1	COVID-19 Naive		0	2021-01-22	pfizer	2021-02-12			post vaccination	3 months	2021-04-23	11205.3		0	0.999184	0.993235	0.958486	0.996007	0.996569	0.995854	0.996042	0.995968	0.96751	0.997418	NA	NA
2113	58	0	COVID-19 Naive		0	2021-01-22	pfizer	2021-02-12	2021-09-30	Pfizer	post vaccination	3 months	2021-04-23	16021.6		0	0.999212	0.99282	0.990599	0.997855	0.997475	0.997337	0.997447	0.997711	0.989583	0.998301	NA	NA
2114	40	0	COVID-19 Naive		0	2021-01-22	pfizer	2021-02-12			post vaccination	3 months	2021-04-21	2043.9		0	0.928044	0.82043	0.636967	0.829117	0.863913	0.820242	0.830142	0.814635	0.629308	0.884103	NA	NA
2116	28	1	COVID-19 Naive		0	2021-01-22	pfizer	2021-02-12			post vaccination	3 months	2021-04-28	1335.2		0	0.864933	0.596471	0.180533	0.574923	0.485336	0.212511	0.538654	0.278132	0.0367565	0.599665	NA	NA
2117	75	1	COVID-19 Naive		0	2021-01-22	pfizer	2021-01-12	2021-10-27	Pfizer	post vaccination	3 months	2021-04-23	3642.2		0	0.984979	0.939224	0.63055	0.933002	0.894729	0.887801	0.927327	0.862545	0.638746	0.884137	NA	NA
2119	29	0	COVID-19 Naive		0	2021-01-22	pfizer	2021-02-12			post vaccination	3 months	2021-04-23	3427.1		0	0.984577	0.93237	0.713829	0.915142	0.8877	0.862689	0.904518	0.854619	0.733179	0.910528	NA	NA
2121	64	1	COVID-19 Naive		0	2021-01-22	pfizer	2021-02-12			post vaccination	3 months	2021-04-23	819.5		0	0.564887	0.451927	0.403294	0.410548	0.494256	0.376385	0.472338	0.398886	0.269581	0.522512	NA	NA
2129	34	0	COVID-19 Naive		0	2021-01-22	pfizer	2021-02-12			post vaccination	3 months	2021-04-23	1254.7		0	0.830064	0.685439	0.523063	0.732989	0.71884	0.681924	0.736759	0.663082	0.426225	0.662803	NA	NA
2132	57	0	Prior COVID-19		2	2021-01-22	pfizer	2021-02-12			post vaccination	3 months	2021-04-23	29529.3		0	0.999962	0.999865	0.999634	1.00001	0.999895	0.999843	0.999906	0.99985	0.999714	0.999859	NA	NA
2133	60	0	Prior COVID-19		1	2021-01-22	pfizer	2021-02-12			post vaccination	3 months	2021-04-21	78294.1		0	0.999953	0.999904	0.999862	0.999857	0.999903	0.999949	0.999906	0.999891	1.00005	0.999887	NA	NA
2136	42	0	COVID-19 Naive		0	2021-01-22	pfizer	2021-02-12			post vaccination	3 months	2021-04-21	2364.4		0	0.942619	0.82477	0.605826	0.839878	0.867999	0.845648	0.84787	0.848258	0.6004	0.912199	NA	NA
2140	67	0	COVID-19 Naive		0	2021-01-22	pfizer	2021-02-12	2021-10-19	pfizer	post vaccination	3 months	2021-04-23	10180.3		0	0.999498	0.994998	0.978643	0.997165	0.997456	0.997478	0.996544	0.997287	0.978448	0.999112	NA	NA
2141	35	1	COVID-19 Naive		0	2021-01-22	pfizer	2021-02-12			post vaccination	3 months	2021-04-23	2852.8		0	0.958753	0.857375	0.640053	0.893709	0.854604	0.819112	0.831222	0.763496	0.643218	0.897015	NA	NA
2142	36	1	COVID-19 Naive		0	2021-01-22	pfizer	2021-02-12			post vaccination	3 months	2021-04-30	2305.6		0	0.96459	0.871506	0.626203	0.872584	0.885876	0.860807	0.863178	0.834422	0.665814	0.924064	NA	NA

## Sheet: longformat postvac_ruw
Studienummer	Leeftijd bij vaccin 1 indien geen vaccindatum, rond die periode	Geslacht man=2 vrouw =1	Inclusie in studie postvaccinatie 10 maand?	Selectie studie 10m, deel post natuurlijke infectie	Selectie omikron pseudo neutralisatie Cf. tablad notities bewerkingen voor uitleg van nummers	Manuele toevoeging prior covid	Prior-COVID or not	Exclusie in juli 2020	Datum positieve PCR	Datum 1ste vaccin	Vaccintype	Datum 2e vaccin	3e vaccin voor bloedname op 10m	Datum 3e vaccin	Vaccintype	Tijd tussen positieve PCR en vaccin	Categorie postvac_T0	Staal Januari 2021 (pre-vaccin)	Datum bloedname T0	Abott anti-S antistoffen (AU/mL) T0	Log10 anti-S Abott staal T0	Aantal dagen na 1e vaccin	Roche anti-S T0 (AU/Ml)	Log10 anti-S Roche staal T0
7	62.8392	1	1		0	1	COVID-19 Naive			2021-01-28	pfizer		0		0		postvac_T0		2021-01-28
10	33.7488	1	1		1.4	1	Prior COVID-19			2021-01-22	pfizer		0		0		postvac_T0	1	2021-01-22
13	54.6995	1	1		4		Prior COVID-19		2020-05-12	2021-01-22	Pfizer	2021-02-12	0		0	255	postvac_T0	1	2021-01-22	1142.7	1		644	2.80889
16	47.6968	1	1		0		COVID-19 Naive			2021-01-22	pfizer	2021-02-12	0		0	Geen positieve PCR	postvac_T0	1	2021-01-22	6	1
21	63.0253	1	1		0	1	COVID-19 Naive			2021-01-28	Pfizer		0		0		postvac_T0		2021-01-28
24	57.5599	1	1		0		COVID-19 Naive			2021-01-22	pfizer	2021-02-12	0		0	Geen positieve PCR	postvac_T0	1	2021-01-22	1.5	1
30	52.0836	1	1		4		Prior COVID-19		2020-04-07	2021-01-22	Pfizer	2021-02-12	0		0	290	postvac_T0	1	2021-01-22	175.4	1		130	2.11394
34	58.7406	1	1		0		Prior COVID-19		2020-11-03	2021-01-22	pfizer	2021-02-12	0		0	80	postvac_T0	1	2021-01-22	3577.7	1		158	2.19866
37	56.9952	1	1		0		COVID-19 Naive			2021-01-22	Pfizer	2021-02-12	0		0	Geen positieve PCR	postvac_T0	1	2021-01-22	3.8	1
38	38.5407	1	1		0	1	COVID-19 Naive			2021-01-28	pfizer		0		0		postvac_T0		2021-01-28
48	47.2067	1	1		0		COVID-19 Naive			2021-01-21	Pfizer	2021-02-10	0		0	Geen positieve PCR	postvac_T0	1	2021-01-21	0.1	1
52	17.1548	1	1		2	1	COVID-19 Naive			2021-01-28	Pfizer		0		0		postvac_T0		2021-01-28
55	20.434	1	1		2		COVID-19 Naive			2021-01-20	pfizer	2021-02-10	0		0	Geen positieve PCR	postvac_T0	1	2021-01-20	0.5	1
56	?	2	1		0	1	COVID-19 Naive			2021-01-20	pfizer		0		0		postvac_T0		2021-01-20
57	59.9459	2	1		4		Prior COVID-19		2020-04-23	2021-01-22	pfizer	2021-02-12	0		0	274	postvac_T0	1	2021-01-22	2462.8	1		1404	3.14737
60	58.5462	1	1		0		COVID-19 Naive			2021-01-20	pfizer	2021-02-10	0		0	Geen positieve PCR	postvac_T0	1	2021-01-20	1.9	1
64	26.0363	1	1		0		COVID-19 Naive			2021-01-20	pfizer	2021-02-10	0		0	Geen positieve PCR	postvac_T0	1	2021-01-20	1.5	1
67	63.809	1	1		0	1	COVID-19 Naive			2021-01-22	pfizer		0		0		postvac_T0		2021-01-22
69	59.2587	1	1		0	1	COVID-19 Naive			2021-01-28	Pfizer		0		0		postvac_T0		2021-01-28
76	53.1465	1	1		0		COVID-19 Naive			2021-01-22	Pfizer	2021-02-12	0		0	Geen positieve PCR	postvac_T0	1	2021-01-22	5.6	1
79	56.6366	1	1		0	1	Prior COVID-19		2020-04-24	2021-01-28	Pfizer		0		0		postvac_T0		2021-01-28
84	51.8912	1	1		0		COVID-19 Naive			2021-01-22	Pfizer	2021-02-12	0		0	Geen positieve PCR	postvac_T0	1	2021-01-22	3.6	1
85	42.5626	1	1		2.4	1	Prior COVID-19		2020-12-10	2021-01-20	pfizer						postvac_T0	1	2021-01-20
86	52.9213	1	1		0		Prior COVID-19		2020-04-14	2021-01-22	pfizer	2021-02-12	0		0	283	postvac_T0	1	2021-01-22	103	1		81.3	1.91009
91	59.8994	1	1		0		COVID-19 Naive			2021-01-22	pfizer	2021-02-12	0		0	Geen positieve PCR	postvac_T0	1	2021-01-22	4.3	1
96	48.59	1	1		0		COVID-19 Naive			2021-01-22	pfizer	2021-02-12	1	2021-10-01	pfizer	Geen positieve PCR	postvac_T0	1	2021-01-22	1.5	1
98	33.6311	1	1		0	1	COVID-19 Naive			2021-01-28	pfizer		0		0		postvac_T0		2021-01-28
105	57.2067	1	1		0	1	COVID-19 Naive			2021-01-28	pfizer		0		0		postvac_T0		2021-01-28
110	39.0062	2	1		0		COVID-19 Naive			2021-01-22	pfizer	12-2-2021	0		0	Geen positieve PCR	postvac_T0	1	2021-01-22	1.9	1
111	58.6776	1	1		0		Prior COVID-19		2020-04-24	2021-01-22	pfizer	2021-02-12	0		0	273	postvac_T0	1	2021-01-22	308.5	1		161	2.20683
114	53.2998	1	1		0		COVID-19 Naive			2021-01-22	pfizer	2021-02-12	0		0	Geen positieve PCR	postvac_T0	1	2021-01-22	1.1	1
117	46.6776	1	1		0		Prior COVID-19		2020-04-22	2021-01-22	Pfizer	2021-02-12	0		0	275	postvac_T0	1	2021-01-22	167.8	1		122	2.08636
119	52.9733	1	1		0	1	Prior COVID-19		2020-04-10	2021-01-28	pfizer		0		0		postvac_T0		2021-01-28
128	56.4559	1	1		0		COVID-19 Naive			2021-01-22	Pfizer	2021-02-12	0		0	Geen positieve PCR	postvac_T0	1	2021-01-22	2.6	1
130	51.3627	1	1		0		COVID-19 Naive			2021-01-20	pfizer	2021-02-10	0		0	Geen positieve PCR	postvac_T0	1	2021-01-20	33.5	1
131	49.998	1	1		0	1	Prior COVID-19			2021-01-28	pfizer		0		0		postvac_T0	1	2021-01-28
140	39.8364	1	1		0		COVID-19 Naive			2021-01-20	Pfizer	2021-02-10	0		0	Geen positieve PCR	postvac_T0	1	2021-01-20	5.6	1
146	34.4066	1	1		0		COVID-19 Naive			2021-01-20	pfizer	12-2-2021	0		0	Geen positieve PCR	postvac_T0	1	2021-01-20	0.9	1
147	36.7461	1	1		0		COVID-19 Naive			2021-01-22	pfizer	2021-02-12	0		0	Geen positieve PCR	postvac_T0	1	2021-01-22	1.7	1
150	60.2232	1	1		0		COVID-19 Naive			2021-01-22	pfizer	2021-02-12	0		0	Geen positieve PCR	postvac_T0	1	2021-01-22	3.3	1
152	27.1765	2	1		0	1	COVID-19 Naive			2021-01-28	pfizer		0		0		postvac_T0		2021-01-28
153	56.6859	1	1		0	1	COVID-19 Naive			2021-01-28	pfizer		0		0		postvac_T0		2021-01-28
158	60.8474	1	1		0		COVID-19 Naive			2021-01-22	pfizer	2021-02-10	0		0	Geen positieve PCR	postvac_T0	1	2021-01-22	1.6	1
2000	42.6585	1	1		3		COVID-19 Naive			2021-01-20	pfizer	2021-02-10	1	2021-09-29	Pfizer	Geen positieve PCR	postvac_T0	1	2021-01-20	0.5	1
2002	39.4859	1	1		2		COVID-19 Naive			2021-01-20	pfizer	2021-02-12	0		0	Geen positieve PCR	postvac_T0	1	2021-01-20	5.9	1
2003	41.716	2	1		0		COVID-19 Naive			2021-01-20	pfizer	2021-02-10	0		0	Geen positieve PCR	postvac_T0	1	2021-01-20	4.1	1
2004	48.8775	2	1		0		COVID-19 Naive			2021-01-20	pfizer	2021-02-10	0		0	Geen positieve PCR	postvac_T0	1	2021-01-20	11.8	1
2005	43.2916	2	1		0		COVID-19 Naive			2021-01-20	pfizer	2021-02-10	0		0	Geen positieve PCR	postvac_T0	1	2021-01-20	3.1	1
2006	56.7789	2	1		0		COVID-19 Naive			2021-01-20	pfizer	2021-02-10	0		0	Geen positieve PCR	postvac_T0	1	2021-01-20	0.1	1
2007	54.5352	2	1		0		COVID-19 Naive			2021-01-20	pfizer	2021-02-10	0		0	Geen positieve PCR	postvac_T0	1	2021-01-20	0.5	1
2008	54.5161	2	1		0		COVID-19 Naive			2021-01-20	pfizer	2021-02-10	0		0	Geen positieve PCR	postvac_T0	1	2021-01-20	2	1
2009	52.2259	2	1		0		COVID-19 Naive			2021-01-20	pfizer	2021-02-10	0		0	Geen positieve PCR	postvac_T0	1	2021-01-20	1	1
2010	45.4039	1	1		0		COVID-19 Naive			2021-01-20	pfizer	2021-02-10	0		0	Geen positieve PCR	postvac_T0	1	2021-01-20	5.5	1
2011	62.3162	2	1		0		COVID-19 Naive			2021-01-20	pfizer	2021-02-10	0		0	Geen positieve PCR	postvac_T0	1	2021-01-20	0.5	1
2014	36.9925	1	1		0		COVID-19 Naive			2021-01-20	pfizer	2021-02-10	0		0	Geen positieve PCR	postvac_T0	1	2021-01-20	3.8	1
2015	62.8665	1	1		0		COVID-19 Naive			2021-01-20	pfizer	2021-02-10	0		0	Geen positieve PCR	postvac_T0	1	2021-01-20	5.2	1
2016	66.9952	1	1		3		COVID-19 Naive			2021-01-20	pfizer	2021-02-10	1	2021-11-04	Pfizer	Geen positieve PCR	postvac_T0	1	2021-01-20	1.9	1
2017	50.9459	1	1		0		COVID-19 Naive			2021-01-20	pfizer	2021-02-10	0		0	Geen positieve PCR	postvac_T0	1	2021-01-20	1.1	1
2018	49.9569	1	1		0		COVID-19 Naive			2021-01-20	pfizer	2021-02-10	0		0	Geen positieve PCR	postvac_T0	1	2021-01-20	0.5	1
2019	58.7214	1	1		0		COVID-19 Naive			2021-01-20	pfizer	2021-02-10	0		0	Geen positieve PCR	postvac_T0	1	2021-01-20	4.7	1
2022	61.0253	1	1		0		COVID-19 Naive			2021-01-20	pfizer	2021-02-10	0		0	Geen positieve PCR	postvac_T0	1	2021-01-20	5.4	1
2024	42.36	1	1		4		Prior COVID-19			2021-01-20	pfizer	2021-02-10	0		0	Geen positieve PCR	postvac_T0	1	2021-01-20	296	1		311	2.49276
2026	52.3683	1	1		0		Prior COVID-19		2020-04-01	2021-01-20	pfizer	2021-02-12	0		0	294	postvac_T0	1	2021-01-20	104.1	1		84	1.92428
2028	20.883	1	1		0		COVID-19 Naive			2021-01-20	pfizer	2021-02-10	0		0	Geen positieve PCR	postvac_T0	1	2021-01-20	4.1	1
2029	41.0644	1	1		0		COVID-19 Naive			2021-01-20	pfizer	2021-02-10	0		0	Geen positieve PCR	postvac_T0	1	2021-01-20	0.1	1
2031	45.1	1	1		0		COVID-19 Naive			2021-01-20	pfizer	2021-02-12	0		0	Geen positieve PCR	postvac_T0	1	2021-01-20	3.3	1
2032	17.7762	1	1		2.4		Prior COVID-19		2020-07-01	2021-01-20	pfizer	2021-02-10	0		0	203	postvac_T0	1	2021-01-20	3.8	1		<4,0	#VALUE!
2033	60.4887	1	1		0		COVID-19 Naive			2021-01-20	pfizer	2021-02-10	0		0	Geen positieve PCR	postvac_T0	1	2021-01-20	0.1	1
2034	77.8337	1	1		0		COVID-19 Naive			2021-01-20	pfizer	2021-02-10	0		0	Geen positieve PCR	postvac_T0	1	2021-01-20	4.4	1
2036	69.9049	1	1		3		COVID-19 Naive			2021-01-20	pfizer	2021-02-10	1	2021-10-20	pfizer	Geen positieve PCR	postvac_T0	1	2021-01-20	3.4	1
2038	65.0917	1	1		3		COVID-19 Naive			2021-01-20	pfizer	2021-02-10	1	2021-10-27	pfizer	Geen positieve PCR	postvac_T0	1	2021-01-20	2.9	1
2039	63.9651	1	1		0		COVID-19 Naive			2021-01-20	pfizer	2021-02-10	0		0	Geen positieve PCR	postvac_T0	1	2021-01-20	0.1	1
2040	63.7844	1	1		2		COVID-19 Naive			2021-01-20	pfizer	2021-02-10	0		0	Geen positieve PCR	postvac_T0	1	2021-01-20	0.2	1
2042	64.2971	2	1		3		COVID-19 Naive			2021-01-20	pfizer	2021-02-10	1	2021-10-08	Pfizer	Geen positieve PCR	postvac_T0	1	2021-01-20	0.1	1
2043	46.5955	2	1		0		COVID-19 Naive			2021-01-20	pfizer	2021-02-10	0		0	Geen positieve PCR	postvac_T0	1	2021-01-20	4.8	1
2044	40.4833	1	1		0		COVID-19 Naive			2021-01-20	pfizer	2021-02-10	0		0	Geen positieve PCR	postvac_T0	1	2021-01-20	12.3	1
2046	87.6612	2	1		3		COVID-19 Naive			2021-01-20	pfizer	2021-02-10	1	2021-10-12	Pfizer	Geen positieve PCR	postvac_T0	1	2021-01-20	10	1
2047	36.6366	1	1		0		COVID-19 Naive			2021-01-20	pfizer	2021-02-10	0		0	Geen positieve PCR	postvac_T0	1	2021-01-20	0.1	1
2048	66.4969	1	1		3		COVID-19 Naive			2021-01-20	pfizer	2021-02-10	1	2021-10-20	Pfizer	Geen positieve PCR	postvac_T0	1	2021-01-20	5.2	1
2050	58.7077	2	1		0		COVID-19 Naive			2021-01-20	pfizer	2021-02-10	0		0	Geen positieve PCR	postvac_T0	1	2021-01-20	8.1	1
2051	44.768	2	1		3		COVID-19 Naive			2021-01-20	pfizer	2021-02-10	1	2021-09-30	Pfizer	Geen positieve PCR	postvac_T0	1	2021-01-20	4.7	1
2052	62.6913	2	1		0		COVID-19 Naive			2021-01-20	pfizer	2021-02-10	0		0	Geen positieve PCR	postvac_T0	1	2021-01-20	8.3	1
2053	47.0972	1	1		0		Prior COVID-19			2021-01-20	pfizer	2021-02-10	0		0	Geen positieve PCR	postvac_T0	1	2021-01-20	329.5	1		80.7	1.90687
2054	58.9268	2	1		0		COVID-19 Naive			2021-01-20	pfizer	2021-02-10	0		0	Geen positieve PCR	postvac_T0	1	2021-01-20	0.9	1
2055	48.6804	1	1		0		COVID-19 Naive			2021-01-20	pfizer	2021-02-10	0		0	Geen positieve PCR	postvac_T0	1	2021-01-20	1.6	1
2056	72.8282	1	1		3		COVID-19 Naive			2021-01-20	pfizer	2021-02-10	1	2021-10-19	pfizer	Geen positieve PCR	postvac_T0	1	2021-01-20	2.4	1
2057	51.4066	1	1		0		COVID-19 Naive			2021-01-20	pfizer	2021-02-10	0		0	Geen positieve PCR	postvac_T0	1	2021-01-20	1.7	1
2059	71.7241	2	1		3		COVID-19 Naive			2021-01-20	pfizer	2021-02-10	1	2021-10-20	pfizer	Geen positieve PCR	postvac_T0	1	2021-01-20	1.4	1
2060	56.6448	1	1		4		Prior COVID-19		2020-04-01	2021-01-20	pfizer	2021-02-10	0		0	294	postvac_T0	1	2021-01-20	70.6	1		16.6	1.22011
2061	56.256	1	1		4		Prior COVID-19			2021-01-20	pfizer	2021-02-10	0		0	Geen positieve PCR	postvac_T0	1	2021-01-20	459.3	1		343	2.53529
2063	52.6256	2	1		0		COVID-19 Naive			2021-01-20	pfizer	2021-02-10	0		0	Geen positieve PCR	postvac_T0	1	2021-01-20	10.6	1
2064	54.6858	2	1		0		COVID-19 Naive			2021-01-20	pfizer	2021-02-10	0		0	Geen positieve PCR	postvac_T0	1	2021-01-20	7.6	1
2065	39.4805	1	1		0		COVID-19 Naive			2021-01-20	pfizer	2021-02-10	0		0	Geen positieve PCR	postvac_T0	1	2021-01-20	3.7	1
2069	36.8009	1	1		0		COVID-19 Naive			2021-01-20	pfizer	2021-02-10	0		0	Geen positieve PCR	postvac_T0	1	2021-01-20	2.3	1
2071	56.497	1	1		0		COVID-19 Naive			2021-01-20	pfizer	2021-02-26	0		0	Geen positieve PCR	postvac_T0	1	2021-01-22	0.1	1
2072	54.8036	1	1		4		Prior COVID-19		2020-04-01	2021-01-22	pfizer	2021-02-12	0		0	296	postvac_T0	1	2021-01-22	208.6	1		Niet genoeg staal	#VALUE!
2075	56.0089	1	1		0		Prior COVID-19		2020-12-14	2021-01-22	pfizer	2021-02-12	0		0	39	postvac_T0	1	2021-01-22	278.5	1		16.2	1.20952
2078	25.8063	1	1		0		COVID-19 Naive			2021-01-22	pfizer	2021-02-12	0		0	Geen positieve PCR	postvac_T0	1	2021-01-22	3.8	1
2079	21.5791	1	1		0		Prior COVID-19			2021-01-22	pfizer	2021-02-12	?		0	Geen positieve PCR	postvac_T0	1	2021-01-22	352.9	1		224	2.35025
2082	49.3135	2	1		0		COVID-19 Naive			2021-01-22	pfizer	2021-02-12	0		0	Geen positieve PCR	postvac_T0	1	2021-01-22	1.3	1
2083	39.3162	1	1		0		COVID-19 Naive			2021-01-22	pfizer	2021-02-18	0		0	Geen positieve PCR	postvac_T0	1	2021-01-22	2.5	1
2086	39.7734	2	1		0		COVID-19 Naive			2021-01-22	pfizer	2021-02-12	0		0	Geen positieve PCR	postvac_T0	1	2021-01-22	3.7	1
2087	59.4723	1	1		0		COVID-19 Naive			2021-01-22	pfizer	2021-02-12	0		0	Geen positieve PCR	postvac_T0	1	2021-01-22	5.4	1
2088	66.2122	1	1		0		COVID-19 Naive			2021-01-22	pfizer	2021-02-12	0		0	Geen positieve PCR	postvac_T0	1	2021-01-22	0.1	1
2090	46.7105	2	1		0		COVID-19 Naive			2021-01-22	pfizer	2021-02-12	1	2021-11-19	onbekend	Geen positieve PCR	postvac_T0	1	2021-01-22	5	1
2091	35.6612	1	1		0		COVID-19 Naive			2021-01-22	pfizer	2021-02-12	0		0	Geen positieve PCR	postvac_T0	1	2021-01-22	1.1	1
2093	34.4969	1	1		0		COVID-19 Naive			2021-01-22	pfizer	2021-02-12	0		0	Geen positieve PCR	postvac_T0	1	2021-01-22	2.7	1
2095	75.1821	1	1		0		COVID-19 Naive			2021-01-22	pfizer	2021-02-12	1	2021-11-08	Pfizer	Geen positieve PCR	postvac_T0	1	2021-01-22	4.9	1
2096	46.9569	1	1		0		COVID-19 Naive			2021-01-22	pfizer	2021-02-12	0		0	Geen positieve PCR	postvac_T0	1	2021-01-22	9.1	1
2097	67.861	2	1		3		COVID-19 Naive			2021-01-22	pfizer	2021-02-12	1	2021-10-28	Pfizer	Geen positieve PCR	postvac_T0	1	2021-01-22	3	1
2098	44.5353	2	1		0		COVID-19 Naive			2021-01-22	pfizer	2021-02-12	0		0	Geen positieve PCR	postvac_T0	1	2021-01-22	3.2	1
2099	49.9487	1	1		2		COVID-19 Naive			2021-01-22	pfizer	2021-02-12	0		0	Geen positieve PCR	postvac_T0	1	2021-01-22	2.7	1
2102	35.6776	1	1		0		COVID-19 Naive			2021-01-22	pfizer	2021-02-12	0		0	Geen positieve PCR	postvac_T0	1	2021-01-22	3.4	1
2104	43.0582	1	1		0		COVID-19 Naive			2021-01-22	pfizer	2021-02-12	0		0	Geen positieve PCR	postvac_T0	1	2021-01-22	3.3	1
2107	23.8884	1	1		0		COVID-19 Naive			2021-01-22	pfizer	2021-02-12	0		0	Geen positieve PCR	postvac_T0	1	2021-01-22	3.4	1
2109	41.2861	1	1		3		COVID-19 Naive			2021-01-22	pfizer	2021-02-12	0		0	Geen positieve PCR	postvac_T0	1	2021-01-22	0.5	1
2111	61.9459	1	1		0		COVID-19 Naive			2021-01-22	pfizer	2021-02-12	0		0	Geen positieve PCR	postvac_T0	1	2021-01-22	1	1
2112	21.7516	2	1		0		COVID-19 Naive			2021-01-22	pfizer	2021-02-12	0		0	Geen positieve PCR	postvac_T0	1	2021-01-22	0.6	1
2113	57.6284	1	1		3		COVID-19 Naive			2021-01-22	pfizer	2021-02-12	1	2021-09-30	Pfizer	Geen positieve PCR	postvac_T0	1	2021-01-22	1	1
2114	40.3026	1	1		0		COVID-19 Naive			2021-01-22	pfizer	2021-02-12	0		0	Geen positieve PCR	postvac_T0	1	2021-01-22	1.6	1
2116	28.2123	2	1		0		COVID-19 Naive			2021-01-22	pfizer	2021-02-12	0		0	Geen positieve PCR	postvac_T0	1	2021-01-22	2.1	1
2117	74.9405	2	1		0		COVID-19 Naive			2021-01-22	pfizer	2021-01-12	1	2021-10-27	Pfizer	Geen positieve PCR	postvac_T0	1	2021-01-22	2.4	1
2119	28.7133	1	1		0		COVID-19 Naive			2021-01-22	pfizer	2021-02-12	0		0	Geen positieve PCR	postvac_T0	1	2021-01-22	2.4	1
2121	64.089	2	1		0		COVID-19 Naive			2021-01-22	pfizer	2021-02-12	0		0	Geen positieve PCR	postvac_T0	1	2021-01-22	36.9	1
2124	35.5407	1	1		1.4	1	Prior COVID-19		2020-03-25	2021-01-22	pfizer		0		0		postvac_T0	1	2021-01-22
2129	34.2478	1	1		0		COVID-19 Naive			2021-01-22	pfizer	2021-02-12	0		0	Geen positieve PCR	postvac_T0	1	2021-01-22	4.6	1
2132	57.319	1	1		4		Prior COVID-19			2021-01-22	pfizer	2021-02-12	0		0	Geen positieve PCR	postvac_T0	1	2021-01-22	3628.6	1		189	2.27646
2133	60.0417	1	1		2.4		Prior COVID-19			2021-01-22	pfizer	2021-02-12	0		0	Geen positieve PCR	postvac_T0	1	2021-01-22	3681.4	1		3131	3.49568
2134	56.4203	2	1		0	1	Prior COVID-19		2020-10-15	2021-01-22	pfizer		?		0		postvac_T0	1	2021-01-22
2135	30.8036	2	1		0	1	COVID-19 Naive			2021-01-22	pfizer		?		0		postvac_T0		2021-01-22
2136	41.7707	1	1		0		COVID-19 Naive			2021-01-22	pfizer	2021-02-12	?		0	Geen positieve PCR	postvac_T0	1	2021-01-22	1.8	1
2137	31.9952	1	1		0	1	COVID-19 Naive			2021-01-22	pfizer		?		0		postvac_T0		2021-01-22
2140	66.8912	1	1		3		COVID-19 Naive			2021-01-22	pfizer	2021-02-12	1	2021-10-19	pfizer	Geen positieve PCR	postvac_T0	1	2021-01-22	4.8	1
2141	34.5544	2	1		0		COVID-19 Naive			2021-01-22	pfizer	2021-02-12	0		0	Geen positieve PCR	postvac_T0	1	2021-01-22	0.1	1
2142	36.2889	2	1		0		COVID-19 Naive			2021-01-22	pfizer	2021-02-12	?		0	Geen positieve PCR	postvac_T0	1	2021-01-22	1.5	1
2144	25.1328	1	1		2	1	COVID-19 Naive			2021-01-22	pfizer		0		0		postvac_T0		2021-01-22
Studienummer	Leeftijd bij vaccin 1 indien geen vaccindatum, rond die periode	Geslacht man=2 vrouw =1	Inclusie in studie postvaccinatie 10 maand?	Selectie studie 10m, deel post natuurlijke infectie	Selectie omikron pseudo neutralisatie Cf. tablad notities bewerkingen voor uitleg van nummers	Manuele toevoeging prior covid	Prior-COVID or not	Exclusie in juli 2020	Datum positieve PCR	Datum 1ste vaccin	Vaccintype	Datum 2e vaccin	3e vaccin voor bloedname op 10m	Datum 3e vaccin	Vaccintype	Tijd tussen positieve PCR en vaccin	Categorie postvac_T3w	Staal maart 2021 (3w)	Datum bloedname T3w	Abott anti-S antistoffen (AU/mL) T3w	Log10 anti-S Abott staal T3w	Aantal dagen na 1e vaccin T3w
7	62.8392	1	1		0	1	COVID-19 Naive			2021-01-28	pfizer		0		0		postvac_T3w	1	2021-02-12
10	33.7488	1	1		1.4	1	Prior COVID-19			2021-01-22	pfizer		0		0		postvac_T3w	1	2021-02-12
13	54.6995	1	1		4		Prior COVID-19		2020-05-12	2021-01-22	Pfizer	2021-02-12	0		0	255	postvac_T3w	1	2021-02-12	24690.7	4.39253	21
16	47.6968	1	1		0		COVID-19 Naive			2021-01-22	pfizer	2021-02-12	0		0	Geen positieve PCR	postvac_T3w	1	2021-02-12	1405	3.14768	21
21	63.0253	1	1		0	1	COVID-19 Naive			2021-01-28	Pfizer		0		0		postvac_T3w	1	2021-02-12
24	57.5599	1	1		0		COVID-19 Naive			2021-01-22	pfizer	2021-02-12	0		0	Geen positieve PCR	postvac_T3w	1	2021-02-12	1501.9	3.17664	21
30	52.0836	1	1		4		Prior COVID-19		2020-04-07	2021-01-22	Pfizer	2021-02-12	0		0	290	postvac_T3w	1	2021-02-12	31582.3	4.49944	21
34	58.7406	1	1		0		Prior COVID-19		2020-11-03	2021-01-22	pfizer	2021-02-12	0		0	80	postvac_T3w	1	2021-02-12	41559.8	4.61867	21
37	56.9952	1	1		0		COVID-19 Naive			2021-01-22	Pfizer	2021-02-12	0		0	Geen positieve PCR	postvac_T3w	1	2021-02-12	347.7	2.5412	21
38	38.5407	1	1		0	1	COVID-19 Naive			2021-01-28	pfizer		0		0		postvac_T3w	1	2021-02-12
48	47.2067	1	1		0		COVID-19 Naive			2021-01-21	Pfizer	2021-02-10	0		0	Geen positieve PCR	postvac_T3w	1	2021-02-10	1009.7	3.00419	20
52	17.1548	1	1		2	1	COVID-19 Naive			2021-01-28	Pfizer		0		0		postvac_T3w	1	2021-02-12
55	20.434	1	1		2		COVID-19 Naive			2021-01-20	pfizer	2021-02-10	0		0	Geen positieve PCR	postvac_T3w	1	2021-02-10	1189.9	3.07551	21
56	?	2	1		0	1	COVID-19 Naive			2021-01-20	pfizer		0		0		postvac_T3w	1	2021-02-12
57	59.9459	2	1		4		Prior COVID-19		2020-04-23	2021-01-22	pfizer	2021-02-12	0		0	274	postvac_T3w	1	2021-02-12	64622.8	4.81039	21
60	58.5462	1	1		0		COVID-19 Naive			2021-01-20	pfizer	2021-02-10	0		0	Geen positieve PCR	postvac_T3w	1	2021-02-10	1045	3.01912	21
64	26.0363	1	1		0		COVID-19 Naive			2021-01-20	pfizer	2021-02-10	0		0	Geen positieve PCR	postvac_T3w	1	2021-02-10	1376.9	3.1389	21
67	63.809	1	1		0	1	COVID-19 Naive			2021-01-22	pfizer		0		0		postvac_T3w	1	2021-02-12
69	59.2587	1	1		0	1	COVID-19 Naive			2021-01-28	Pfizer		0		0		postvac_T3w	1	2021-02-12
76	53.1465	1	1		0		COVID-19 Naive			2021-01-22	Pfizer	2021-02-12	0		0	Geen positieve PCR	postvac_T3w	1	2021-02-12	864.2	2.93661	21
79	56.6366	1	1		0	1	Prior COVID-19		2020-04-24	2021-01-28	Pfizer		0		0		postvac_T3w	1	2021-02-12
84	51.8912	1	1		0		COVID-19 Naive			2021-01-22	Pfizer	2021-02-12	0		0	Geen positieve PCR	postvac_T3w	1	2021-02-12	315.2	2.49859	21
85	42.5626	1	1		2.4	1	Prior COVID-19		2020-12-10	2021-01-20	pfizer						postvac_T3w	1	2021-02-10
86	52.9213	1	1		0		Prior COVID-19		2020-04-14	2021-01-22	pfizer	2021-02-12	0		0	283	postvac_T3w	1	2021-02-12	15811.1	4.19896	21
91	59.8994	1	1		0		COVID-19 Naive			2021-01-22	pfizer	2021-02-12	0		0	Geen positieve PCR	postvac_T3w	1	2021-02-12	247.8	2.3941	21
96	48.59	1	1		0		COVID-19 Naive			2021-01-22	pfizer	2021-02-12	1	2021-10-01	pfizer	Geen positieve PCR	postvac_T3w	1	2021-02-12	738.2	2.86817	21
98	33.6311	1	1		0	1	COVID-19 Naive			2021-01-28	pfizer		0		0		postvac_T3w	1	2021-02-12
105	57.2067	1	1		0	1	COVID-19 Naive			2021-01-28	pfizer		0		0		postvac_T3w	1	2021-02-12
110	39.0062	2	1		0		COVID-19 Naive			2021-01-22	pfizer	12-2-2021	0		0	Geen positieve PCR	postvac_T3w	1	2021-02-12	514	2.71096	21
111	58.6776	1	1		0		Prior COVID-19		2020-04-24	2021-01-22	pfizer	2021-02-12	0		0	273	postvac_T3w	1	2021-02-12	31735.3	4.50154	21
114	53.2998	1	1		0		COVID-19 Naive			2021-01-22	pfizer	2021-02-12	0		0	Geen positieve PCR	postvac_T3w	1	2021-02-12	276.1	2.44107	21
117	46.6776	1	1		0		Prior COVID-19		2020-04-22	2021-01-22	Pfizer	2021-02-12	0		0	275	postvac_T3w	1	2021-02-12	24197.9	4.38378	21
119	52.9733	1	1		0	1	Prior COVID-19		2020-04-10	2021-01-28	pfizer		0		0		postvac_T3w	1	2021-02-12
128	56.4559	1	1		0		COVID-19 Naive			2021-01-22	Pfizer	2021-02-12	0		0	Geen positieve PCR	postvac_T3w	1	2021-02-12	443	2.6464	21
130	51.3627	1	1		0		COVID-19 Naive			2021-01-20	pfizer	2021-02-10	0		0	Geen positieve PCR	postvac_T3w	1	2021-02-10	877.2	2.9431	21
131	49.998	1	1		0	1	Prior COVID-19			2021-01-28	pfizer		0		0		postvac_T3w	1	2021-02-12
140	39.8364	1	1		0		COVID-19 Naive			2021-01-20	Pfizer	2021-02-10	0		0	Geen positieve PCR	postvac_T3w	1	2021-02-10	1091.8	3.03814	21
146	34.4066	1	1		0		COVID-19 Naive			2021-01-20	pfizer	12-2-2021	0		0	Geen positieve PCR	postvac_T3w	1	2021-02-12	837	2.92273	23
147	36.7461	1	1		0		COVID-19 Naive			2021-01-22	pfizer	2021-02-12	0		0	Geen positieve PCR	postvac_T3w	1	2021-02-12	400.3	2.60239	21
150	60.2232	1	1		0		COVID-19 Naive			2021-01-22	pfizer	2021-02-12	0		0	Geen positieve PCR	postvac_T3w	1	2021-02-12	153.6	2.18639	21
152	27.1765	2	1		0	1	COVID-19 Naive			2021-01-28	pfizer		0		0		postvac_T3w	1	2021-02-12
153	56.6859	1	1		0	1	COVID-19 Naive			2021-01-28	pfizer		0		0		postvac_T3w	1	2021-02-12
158	60.8474	1	1		0		COVID-19 Naive			2021-01-22	pfizer	2021-02-10	0		0	Geen positieve PCR	postvac_T3w	1	2021-02-10	760.2	2.88093	19
2000	42.6585	1	1		3		COVID-19 Naive			2021-01-20	pfizer	2021-02-10	1	2021-09-29	Pfizer	Geen positieve PCR	postvac_T3w	1	2021-02-10	417.7	2.62086	21
2002	39.4859	1	1		2		COVID-19 Naive			2021-01-20	pfizer	2021-02-12	0		0	Geen positieve PCR	postvac_T3w	1	2021-02-12	278.3	2.44451	23
2003	41.716	2	1		0		COVID-19 Naive			2021-01-20	pfizer	2021-02-10	0		0	Geen positieve PCR	postvac_T3w	1	2021-02-10	1057.5	3.02428	21
2004	48.8775	2	1		0		COVID-19 Naive			2021-01-20	pfizer	2021-02-10	0		0	Geen positieve PCR	postvac_T3w	1	2021-02-10	328.7	2.5168	21
2005	43.2916	2	1		0		COVID-19 Naive			2021-01-20	pfizer	2021-02-10	0		0	Geen positieve PCR	postvac_T3w	1	2021-02-10	538.9	2.73151	21
2006	56.7789	2	1		0		COVID-19 Naive			2021-01-20	pfizer	2021-02-10	0		0	Geen positieve PCR	postvac_T3w	1	2021-02-10	301.9	2.47986	21
2007	54.5352	2	1		0		COVID-19 Naive			2021-01-20	pfizer	2021-02-10	0		0	Geen positieve PCR	postvac_T3w	1	2021-02-10	350.3	2.54444	21
2008	54.5161	2	1		0		COVID-19 Naive			2021-01-20	pfizer	2021-02-10	0		0	Geen positieve PCR	postvac_T3w	1	2021-02-10	600.8	2.77873	21
2009	52.2259	2	1		0		COVID-19 Naive			2021-01-20	pfizer	2021-02-10	0		0	Geen positieve PCR	postvac_T3w	1	2021-02-10	585	2.76716	21
2010	45.4039	1	1		0		COVID-19 Naive			2021-01-20	pfizer	2021-02-10	0		0	Geen positieve PCR	postvac_T3w	1	2021-02-10	2434	3.38632	21
2011	62.3162	2	1		0		COVID-19 Naive			2021-01-20	pfizer	2021-02-10	0		0	Geen positieve PCR	postvac_T3w	1	2021-02-10	2323.8	3.3662	21
2014	36.9925	1	1		0		COVID-19 Naive			2021-01-20	pfizer	2021-02-10	0		0	Geen positieve PCR	postvac_T3w	1	2021-02-10	234.2	2.36959	21
2015	62.8665	1	1		0		COVID-19 Naive			2021-01-20	pfizer	2021-02-10	0		0	Geen positieve PCR	postvac_T3w	1	2021-02-10	219.4	2.34124	21
2016	66.9952	1	1		3		COVID-19 Naive			2021-01-20	pfizer	2021-02-10	1	2021-11-04	Pfizer	Geen positieve PCR	postvac_T3w	1	2021-02-10	117.1	2.06856	21
2017	50.9459	1	1		0		COVID-19 Naive			2021-01-20	pfizer	2021-02-10	0		0	Geen positieve PCR	postvac_T3w	1	2021-02-10	537.3	2.73022	21
2018	49.9569	1	1		0		COVID-19 Naive			2021-01-20	pfizer	2021-02-10	0		0	Geen positieve PCR	postvac_T3w	1	2021-02-10	752.6	2.87656	21
2019	58.7214	1	1		0		COVID-19 Naive			2021-01-20	pfizer	2021-02-10	0		0	Geen positieve PCR	postvac_T3w	1	2021-02-10	123.6	2.09202	21
2022	61.0253	1	1		0		COVID-19 Naive			2021-01-20	pfizer	2021-02-10	0		0	Geen positieve PCR	postvac_T3w	1	2021-02-10	446.6	2.64992	21
2024	42.36	1	1		4		Prior COVID-19			2021-01-20	pfizer	2021-02-10	0		0	Geen positieve PCR	postvac_T3w	1	2021-02-10	21250.6	4.32737	21
2026	52.3683	1	1		0		Prior COVID-19		2020-04-01	2021-01-20	pfizer	2021-02-12	0		0	294	postvac_T3w	1	2021-02-12	8143.6	3.91082	23
2028	20.883	1	1		0		COVID-19 Naive			2021-01-20	pfizer	2021-02-10	0		0	Geen positieve PCR	postvac_T3w	1	2021-02-10	276.9	2.44232	21
2029	41.0644	1	1		0		COVID-19 Naive			2021-01-20	pfizer	2021-02-10	0		0	Geen positieve PCR	postvac_T3w	1	2021-02-10	737.2	2.86759	21
2031	45.1	1	1		0		COVID-19 Naive			2021-01-20	pfizer	2021-02-12	0		0	Geen positieve PCR	postvac_T3w	1	2021-02-12	334.4	2.52427	23
2032	17.7762	1	1		2.4		Prior COVID-19		2020-07-01	2021-01-20	pfizer	2021-02-10	0		0	203	postvac_T3w	1	2021-02-10	275	2.43933	21
2033	60.4887	1	1		0		COVID-19 Naive			2021-01-20	pfizer	2021-02-10	0		0	Geen positieve PCR	postvac_T3w	1	2021-02-10	1146.2	3.05926	21
2034	77.8337	1	1		0		COVID-19 Naive			2021-01-20	pfizer	2021-02-10	0		0	Geen positieve PCR	postvac_T3w	1	2021-02-10	146.3	2.16524	21
2036	69.9049	1	1		3		COVID-19 Naive			2021-01-20	pfizer	2021-02-10	1	2021-10-20	pfizer	Geen positieve PCR	postvac_T3w	1	2021-02-10	508.2	2.70603	21
2038	65.0917	1	1		3		COVID-19 Naive			2021-01-20	pfizer	2021-02-10	1	2021-10-27	pfizer	Geen positieve PCR	postvac_T3w	1	2021-02-10	23.9	1.3784	21
2039	63.9651	1	1		0		COVID-19 Naive			2021-01-20	pfizer	2021-02-10	0		0	Geen positieve PCR	postvac_T3w	1	2021-02-10	1238.6	3.09293	21
2040	63.7844	1	1		2		COVID-19 Naive			2021-01-20	pfizer	2021-02-10	0		0	Geen positieve PCR	postvac_T3w	1	2021-02-10	104.3	2.01828	21
2042	64.2971	2	1		3		COVID-19 Naive			2021-01-20	pfizer	2021-02-10	1	2021-10-08	Pfizer	Geen positieve PCR	postvac_T3w	1	2021-02-10	310.3	2.49178	21
2043	46.5955	2	1		0		COVID-19 Naive			2021-01-20	pfizer	2021-02-10	0		0	Geen positieve PCR	postvac_T3w	1	2021-02-10	70.7	1.84942	21
2044	40.4833	1	1		0		COVID-19 Naive			2021-01-20	pfizer	2021-02-10	0		0	Geen positieve PCR	postvac_T3w	1	2021-02-10	2343.9	3.36994	21
2046	87.6612	2	1		3		COVID-19 Naive			2021-01-20	pfizer	2021-02-10	1	2021-10-12	Pfizer	Geen positieve PCR	postvac_T3w	1	2021-02-10	196	2.29226	21
2047	36.6366	1	1		0		COVID-19 Naive			2021-01-20	pfizer	2021-02-10	0		0	Geen positieve PCR	postvac_T3w	1	2021-02-10	1813.8	3.25859	21
2048	66.4969	1	1		3		COVID-19 Naive			2021-01-20	pfizer	2021-02-10	1	2021-10-20	Pfizer	Geen positieve PCR	postvac_T3w	1	2021-02-10	8745.9	3.9418	21
2050	58.7077	2	1		0		COVID-19 Naive			2021-01-20	pfizer	2021-02-10	0		0	Geen positieve PCR	postvac_T3w	1	2021-02-10	502.8	2.7014	21
2051	44.768	2	1		3		COVID-19 Naive			2021-01-20	pfizer	2021-02-10	1	2021-09-30	Pfizer	Geen positieve PCR	postvac_T3w	1	2021-02-10	874.5	2.94176	21
2052	62.6913	2	1		0		COVID-19 Naive			2021-01-20	pfizer	2021-02-10	0		0	Geen positieve PCR	postvac_T3w	1	2021-02-10	666.1	2.82354	21
2053	47.0972	1	1		0		Prior COVID-19			2021-01-20	pfizer	2021-02-10	0		0	Geen positieve PCR	postvac_T3w	1	2021-02-10	7828.7	3.89369	21
2054	58.9268	2	1		0		COVID-19 Naive			2021-01-20	pfizer	2021-02-10	0		0	Geen positieve PCR	postvac_T3w	1	2021-02-10	47	1.6721	21
2055	48.6804	1	1		0		COVID-19 Naive			2021-01-20	pfizer	2021-02-10	0		0	Geen positieve PCR	postvac_T3w	1	2021-02-10	1792.5	3.25346	21
2056	72.8282	1	1		3		COVID-19 Naive			2021-01-20	pfizer	2021-02-10	1	2021-10-19	pfizer	Geen positieve PCR	postvac_T3w	1	2021-02-10	143.2	2.15594	21
2057	51.4066	1	1		0		COVID-19 Naive			2021-01-20	pfizer	2021-02-10	0		0	Geen positieve PCR	postvac_T3w	1	2021-02-10	193.8	2.28735	21
2059	71.7241	2	1		3		COVID-19 Naive			2021-01-20	pfizer	2021-02-10	1	2021-10-20	pfizer	Geen positieve PCR	postvac_T3w	1	2021-02-10	301.6	2.47943	21
2060	56.6448	1	1		4		Prior COVID-19		2020-04-01	2021-01-20	pfizer	2021-02-10	0		0	294	postvac_T3w	1	2021-02-10	20983.9	4.32189	21
2061	56.256	1	1		4		Prior COVID-19			2021-01-20	pfizer	2021-02-10	0		0	Geen positieve PCR	postvac_T3w	1	2021-02-10	28284.4	4.45155	21
2063	52.6256	2	1		0		COVID-19 Naive			2021-01-20	pfizer	2021-02-10	0		0	Geen positieve PCR	postvac_T3w	1	2021-02-10	694.2	2.84148	21
2064	54.6858	2	1		0		COVID-19 Naive			2021-01-20	pfizer	2021-02-10	0		0	Geen positieve PCR	postvac_T3w	1	2021-02-10	1259.7	3.10027	21
2065	39.4805	1	1		0		COVID-19 Naive			2021-01-20	pfizer	2021-02-10	0		0	Geen positieve PCR	postvac_T3w	1	2021-02-10	1478.8	3.16991	21
2069	36.8009	1	1		0		COVID-19 Naive			2021-01-20	pfizer	2021-02-10	0		0	Geen positieve PCR	postvac_T3w	1	2021-02-10	449.8	2.65302	21
2071	56.497	1	1		0		COVID-19 Naive			2021-01-20	pfizer	2021-02-26	0		0	Geen positieve PCR	postvac_T3w	1	2021-02-12	630.3	2.79955	23
2072	54.8036	1	1		4		Prior COVID-19		2020-04-01	2021-01-22	pfizer	2021-02-12	0		0	296	postvac_T3w	1	2021-02-12	15943.2	4.20258	21
2075	56.0089	1	1		0		Prior COVID-19		2020-12-14	2021-01-22	pfizer	2021-02-12	0		0	39	postvac_T3w	1	2021-02-12	10613.3	4.02585	21
2078	25.8063	1	1		0		COVID-19 Naive			2021-01-22	pfizer	2021-02-12	0		0	Geen positieve PCR	postvac_T3w	1	2021-02-12	1981.4	3.29697	21
2079	21.5791	1	1		0		Prior COVID-19			2021-01-22	pfizer	2021-02-12	?		0	Geen positieve PCR	postvac_T3w	1	2021-02-12	37533.4	4.57442	21
2082	49.3135	2	1		0		COVID-19 Naive			2021-01-22	pfizer	2021-02-12	0		0	Geen positieve PCR	postvac_T3w	1	2021-02-12	2	0.30103	21
2083	39.3162	1	1		0		COVID-19 Naive			2021-01-22	pfizer	2021-02-18	0		0	Geen positieve PCR	postvac_T3w	1	2021-02-12	549.7	2.74013	21
2086	39.7734	2	1		0		COVID-19 Naive			2021-01-22	pfizer	2021-02-12	0		0	Geen positieve PCR	postvac_T3w	1	2021-02-12	578.4	2.76223	21
2087	59.4723	1	1		0		COVID-19 Naive			2021-01-22	pfizer	2021-02-12	0		0	Geen positieve PCR	postvac_T3w	1	2021-02-12	200.4	2.3019	21
2088	66.2122	1	1		0		COVID-19 Naive			2021-01-22	pfizer	2021-02-12	0		0	Geen positieve PCR	postvac_T3w	1	2021-02-12	281.4	2.44932	21
2090	46.7105	2	1		0		COVID-19 Naive			2021-01-22	pfizer	2021-02-12	1	2021-11-19	onbekend	Geen positieve PCR	postvac_T3w	1	2021-02-12	1200.1	3.07922	21
2091	35.6612	1	1		0		COVID-19 Naive			2021-01-22	pfizer	2021-02-12	0		0	Geen positieve PCR	postvac_T3w	1	2021-02-12	320.4	2.50569	21
2093	34.4969	1	1		0		COVID-19 Naive			2021-01-22	pfizer	2021-02-12	0		0	Geen positieve PCR	postvac_T3w	1	2021-02-12	1513.2	3.1799	21
2095	75.1821	1	1		0		COVID-19 Naive			2021-01-22	pfizer	2021-02-12	1	2021-11-08	Pfizer	Geen positieve PCR	postvac_T3w	1	2021-02-12	66.3	1.82151	21
2096	46.9569	1	1		0		COVID-19 Naive			2021-01-22	pfizer	2021-02-12	0		0	Geen positieve PCR	postvac_T3w	1	2021-02-12	1086.8	3.03615	21
2097	67.861	2	1		3		COVID-19 Naive			2021-01-22	pfizer	2021-02-12	1	2021-10-28	Pfizer	Geen positieve PCR	postvac_T3w	1	2021-02-12	83.9	1.92376	21
2098	44.5353	2	1		0		COVID-19 Naive			2021-01-22	pfizer	2021-02-12	0		0	Geen positieve PCR	postvac_T3w	1	2021-02-12	387.3	2.58805	21
2099	49.9487	1	1		2		COVID-19 Naive			2021-01-22	pfizer	2021-02-12	0		0	Geen positieve PCR	postvac_T3w	1	2021-02-12	854.2	2.93156	21
2102	35.6776	1	1		0		COVID-19 Naive			2021-01-22	pfizer	2021-02-12	0		0	Geen positieve PCR	postvac_T3w	1	2021-02-12	1238.8	3.093	21
2104	43.0582	1	1		0		COVID-19 Naive			2021-01-22	pfizer	2021-02-12	0		0	Geen positieve PCR	postvac_T3w	1	2021-02-12	1195.7	3.07762	21
2107	23.8884	1	1		0		COVID-19 Naive			2021-01-22	pfizer	2021-02-12	0		0	Geen positieve PCR	postvac_T3w	1	2021-02-12	2800.8	3.44728	21
2109	41.2861	1	1		3		COVID-19 Naive			2021-01-22	pfizer	2021-02-12	0		0	Geen positieve PCR	postvac_T3w	1	2021-02-12	500.2	2.69914	21
2111	61.9459	1	1		0		COVID-19 Naive			2021-01-22	pfizer	2021-02-12	0		0	Geen positieve PCR	postvac_T3w	1	2021-02-12	67.1	1.82672	21
2112	21.7516	2	1		0		COVID-19 Naive			2021-01-22	pfizer	2021-02-12	0		0	Geen positieve PCR	postvac_T3w	1	2021-02-12	2380.7	3.3767	21
2113	57.6284	1	1		3		COVID-19 Naive			2021-01-22	pfizer	2021-02-12	1	2021-09-30	Pfizer	Geen positieve PCR	postvac_T3w	1	2021-02-12	699.5	2.84479	21
2114	40.3026	1	1		0		COVID-19 Naive			2021-01-22	pfizer	2021-02-12	0		0	Geen positieve PCR	postvac_T3w	1	2021-02-12	749.9	2.875	21
2116	28.2123	2	1		0		COVID-19 Naive			2021-01-22	pfizer	2021-02-12	0		0	Geen positieve PCR	postvac_T3w	1	2021-02-12	567.8	2.7542	21
2117	74.9405	2	1		0		COVID-19 Naive			2021-01-22	pfizer	2021-01-12	1	2021-10-27	Pfizer	Geen positieve PCR	postvac_T3w	1	2021-02-12	170.5	2.23172	21
2119	28.7133	1	1		0		COVID-19 Naive			2021-01-22	pfizer	2021-02-12	0		0	Geen positieve PCR	postvac_T3w	1	2021-02-12	1325.6	3.12241	21
2121	64.089	2	1		0		COVID-19 Naive			2021-01-22	pfizer	2021-02-12	0		0	Geen positieve PCR	postvac_T3w	1	2021-02-12	77.8	1.89098	21
2124	35.5407	1	1		1.4	1	Prior COVID-19		2020-03-25	2021-01-22	pfizer		0		0		postvac_T3w	1	2021-02-12
2129	34.2478	1	1		0		COVID-19 Naive			2021-01-22	pfizer	2021-02-12	0		0	Geen positieve PCR	postvac_T3w	1	2021-02-12	571.1	2.75671	21
2132	57.319	1	1		4		Prior COVID-19			2021-01-22	pfizer	2021-02-12	0		0	Geen positieve PCR	postvac_T3w	1	2021-02-12	41579.6	4.61888	21
2133	60.0417	1	1		2.4		Prior COVID-19			2021-01-22	pfizer	2021-02-12	0		0	Geen positieve PCR	postvac_T3w	1	2021-02-12	55427	4.74372	21
2134	56.4203	2	1		0	1	Prior COVID-19		2020-10-15	2021-01-22	pfizer		?		0		postvac_T3w	1	2021-02-12
2135	30.8036	2	1		0	1	COVID-19 Naive			2021-01-22	pfizer		?		0		postvac_T3w	1	2021-02-12
2136	41.7707	1	1		0		COVID-19 Naive			2021-01-22	pfizer	2021-02-12	?		0	Geen positieve PCR	postvac_T3w	1	2021-02-12	647.1	2.81097	21
2137	31.9952	1	1		0	1	COVID-19 Naive			2021-01-22	pfizer		?		0		postvac_T3w	1	2021-02-12
2140	66.8912	1	1		3		COVID-19 Naive			2021-01-22	pfizer	2021-02-12	1	2021-10-19	pfizer	Geen positieve PCR	postvac_T3w	1	2021-02-12	1160.2	3.06453	21
2141	34.5544	2	1		0		COVID-19 Naive			2021-01-22	pfizer	2021-02-12	0		0	Geen positieve PCR	postvac_T3w	1	2021-02-12	82.7	1.91751	21
2142	36.2889	2	1		0		COVID-19 Naive			2021-01-22	pfizer	2021-02-12	?		0	Geen positieve PCR	postvac_T3w	1	2021-02-12	180.8	2.2572	21
2144	25.1328	1	1		2	1	COVID-19 Naive			2021-01-22	pfizer		0		0		postvac_T3w	1	2021-02-12
Studienummer	Leeftijd bij vaccin 1 indien geen vaccindatum, rond die periode	Geslacht man=2 vrouw =1	Inclusie in studie postvaccinatie 10 maand?	Selectie studie 10m, deel post natuurlijke infectie	Selectie omikron pseudo neutralisatie Cf. tablad notities bewerkingen voor uitleg van nummers	Manuele toevoeging prior covid	Prior-COVID or not	Exclusie in juli 2020	Datum positieve PCR	Datum 1ste vaccin	Vaccintype	Datum 2e vaccin	3e vaccin voor bloedname op 10m	Datum 3e vaccin	Vaccintype	Tijd tussen positieve PCR en vaccin	Categorie postvac_T6w	Staal maart 2021 (T6w)	Datum bloedname T6w	Abbott anti-S antistoffen (AU/mL) T6w	Log10 anti-S Abott staal T6w	Aantal dagen na 1e vaccin T6w
7	62.8392	1	1		0	1	COVID-19 Naive			2021-01-28	pfizer		0		0		postvac_T6w	1	2021-03-05	17521.4		36
10	33.7488	1	1		1.4	1	Prior COVID-19			2021-01-22	pfizer		0		0		postvac_T6w	1	2021-03-05	44380		42
13	54.6995	1	1		4		Prior COVID-19		2020-05-12	2021-01-22	Pfizer	2021-02-12	0		0	255	postvac_T6w	1	2021-03-05	24529	4.38968	42
16	47.6968	1	1		0		COVID-19 Naive			2021-01-22	pfizer	2021-02-12	0		0	Geen positieve PCR	postvac_T6w	1	2021-03-05	38833.7	4.58921	42
21	63.0253	1	1		0	1	COVID-19 Naive			2021-01-28	Pfizer		0		0		postvac_T6w	1	2021-03-05	2734.5		36
24	57.5599	1	1		0		COVID-19 Naive			2021-01-22	pfizer	2021-02-12	0		0	Geen positieve PCR	postvac_T6w	1	2021-03-05	37365	4.57246	42
30	52.0836	1	1		4		Prior COVID-19		2020-04-07	2021-01-22	Pfizer	2021-02-12	0		0	290	postvac_T6w	1	2021-03-05	52648.4	4.72139	42
34	58.7406	1	1		0		Prior COVID-19		2020-11-03	2021-01-22	pfizer	2021-02-12	0		0	80	postvac_T6w	1	2021-03-05	41898.3	4.6222	42
37	56.9952	1	1		0		COVID-19 Naive			2021-01-22	Pfizer	2021-02-12	0		0	Geen positieve PCR	postvac_T6w	1	2021-03-05	7901.2	3.89769	42
38	38.5407	1	1		0	1	COVID-19 Naive			2021-01-28	pfizer		0		0		postvac_T6w	1	2021-03-05	29361.6		36
48	47.2067	1	1		0		COVID-19 Naive			2021-01-21	Pfizer	2021-02-10	0		0	Geen positieve PCR	postvac_T6w	1	2021-03-03	14983.4	4.17561	41
52	17.1548	1	1		2	1	COVID-19 Naive			2021-01-28	Pfizer		0		0		postvac_T6w	1	2021-03-05	3278.7		36
55	20.434	1	1		2		COVID-19 Naive			2021-01-20	pfizer	2021-02-10	0		0	Geen positieve PCR	postvac_T6w	1	2021-03-03	10395	4.01682	42
56	?	2	1		0	1	COVID-19 Naive			2021-01-20	pfizer		0		0		postvac_T6w	1	2021-03-05	5935.8		44
57	59.9459	2	1		4		Prior COVID-19		2020-04-23	2021-01-22	pfizer	2021-02-12	0		0	274	postvac_T6w	1	2021-03-05	78830.3	4.89669	42
60	58.5462	1	1		0		COVID-19 Naive			2021-01-20	pfizer	2021-02-10	0		0	Geen positieve PCR	postvac_T6w	1	2021-03-03	19971.4	4.30041	42
64	26.0363	1	1		0		COVID-19 Naive			2021-01-20	pfizer	2021-02-10	0		0	Geen positieve PCR	postvac_T6w	1	2021-03-03	22237.5	4.34709	42
67	63.809	1	1		0	1	COVID-19 Naive			2021-01-22	pfizer		0		0		postvac_T6w	1	2021-03-05	6310.8		42
69	59.2587	1	1		0	1	COVID-19 Naive			2021-01-28	Pfizer		0		0		postvac_T6w	1	2021-03-05	6966.1		36
76	53.1465	1	1		0		COVID-19 Naive			2021-01-22	Pfizer	2021-02-12	0		0	Geen positieve PCR	postvac_T6w	1	2021-03-05	8351.6	3.92177	42
79	56.6366	1	1		0	1	Prior COVID-19		2020-04-24	2021-01-28	Pfizer		0		0		postvac_T6w	1	2021-03-05	6840.7		36
84	51.8912	1	1		0		COVID-19 Naive			2021-01-22	Pfizer	2021-02-12	0		0	Geen positieve PCR	postvac_T6w	1	2021-03-05	9064.1	3.95732	42
85	42.5626	1	1		2.4	1	Prior COVID-19		2020-12-10	2021-01-20	pfizer						postvac_T6w	1	2021-03-03	14290		42
86	52.9213	1	1		0		Prior COVID-19		2020-04-14	2021-01-22	pfizer	2021-02-12	0		0	283	postvac_T6w	1	2021-03-05	29281.1	4.46659	42
91	59.8994	1	1		0		COVID-19 Naive			2021-01-22	pfizer	2021-02-12	0		0	Geen positieve PCR	postvac_T6w	1	2021-03-05	3795.6	3.57928	42
96	48.59	1	1		0		COVID-19 Naive			2021-01-22	pfizer	2021-02-12	1	2021-10-01	pfizer	Geen positieve PCR	postvac_T6w	1	2021-03-05	12322.5	4.0907	42
98	33.6311	1	1		0	1	COVID-19 Naive			2021-01-28	pfizer		0		0		postvac_T6w	1	2021-03-05	24024.6		36
105	57.2067	1	1		0	1	COVID-19 Naive			2021-01-28	pfizer		0		0		postvac_T6w	1	2021-03-05	33236.2		36
110	39.0062	2	1		0		COVID-19 Naive			2021-01-22	pfizer	12-2-2021	0		0	Geen positieve PCR	postvac_T6w	1	2021-03-05	10497.6	4.02109	42
111	58.6776	1	1		0		Prior COVID-19		2020-04-24	2021-01-22	pfizer	2021-02-12	0		0	273	postvac_T6w	1	2021-03-05	34315	4.53548	42
114	53.2998	1	1		0		COVID-19 Naive			2021-01-22	pfizer	2021-02-12	0		0	Geen positieve PCR	postvac_T6w	1	2021-03-05	6981.6	3.84395	42
117	46.6776	1	1		0		Prior COVID-19		2020-04-22	2021-01-22	Pfizer	2021-02-12	0		0	275	postvac_T6w	1	2021-03-05	29211.5	4.46555	42
119	52.9733	1	1		0	1	Prior COVID-19		2020-04-10	2021-01-28	pfizer		0		0		postvac_T6w	1	2021-03-05	49322.6		36
128	56.4559	1	1		0		COVID-19 Naive			2021-01-22	Pfizer	2021-02-12	0		0	Geen positieve PCR	postvac_T6w	1	2021-03-05	5251.8	3.72031	42
130	51.3627	1	1		0		COVID-19 Naive			2021-01-20	pfizer	2021-02-10	0		0	Geen positieve PCR	postvac_T6w	1	2021-03-03	7611.6	3.88148	42
131	49.998	1	1		0	1	Prior COVID-19			2021-01-28	pfizer		0		0		postvac_T6w	1	2021-03-05	39099.1		36
140	39.8364	1	1		0		COVID-19 Naive			2021-01-20	Pfizer	2021-02-10	0		0	Geen positieve PCR	postvac_T6w	1	2021-03-03	13520.5	4.13099	42
146	34.4066	1	1		0		COVID-19 Naive			2021-01-20	pfizer	12-2-2021	0		0	Geen positieve PCR	postvac_T6w	1	2021-03-05	7769.2	3.89038	44
147	36.7461	1	1		0		COVID-19 Naive			2021-01-22	pfizer	2021-02-12	0		0	Geen positieve PCR	postvac_T6w	1	2021-03-05	10350.4	4.01496	42
150	60.2232	1	1		0		COVID-19 Naive			2021-01-22	pfizer	2021-02-12	0		0	Geen positieve PCR	postvac_T6w	1	2021-03-05	3405.2	3.53214	42
152	27.1765	2	1		0	1	COVID-19 Naive			2021-01-28	pfizer		0		0		postvac_T6w	1	2021-03-05	5875.4		36
153	56.6859	1	1		0	1	COVID-19 Naive			2021-01-28	pfizer		0		0			0
158	60.8474	1	1		0		COVID-19 Naive			2021-01-22	pfizer	2021-02-10	0		0	Geen positieve PCR	postvac_T6w	1	2021-03-03	10282.1	4.01208	40
2000	42.6585	1	1		3		COVID-19 Naive			2021-01-20	pfizer	2021-02-10	1	2021-09-29	Pfizer	Geen positieve PCR	postvac_T6w	1	2021-03-03	21507	4.33258	42
2002	39.4859	1	1		2		COVID-19 Naive			2021-01-20	pfizer	2021-02-12	0		0	Geen positieve PCR	postvac_T6w	1	2021-03-05	10747.1	4.03129	44
2003	41.716	2	1		0		COVID-19 Naive			2021-01-20	pfizer	2021-02-10	0		0	Geen positieve PCR	postvac_T6w	1	2021-03-03	6466.7	3.81068	42
2004	48.8775	2	1		0		COVID-19 Naive			2021-01-20	pfizer	2021-02-10	0		0	Geen positieve PCR	postvac_T6w	1	2021-03-03	6567.2	3.81738	42
2005	43.2916	2	1		0		COVID-19 Naive			2021-01-20	pfizer	2021-02-10	0		0	Geen positieve PCR	postvac_T6w	1	2021-03-03	13160.3	4.11927	42
2006	56.7789	2	1		0		COVID-19 Naive			2021-01-20	pfizer	2021-02-10	0		0	Geen positieve PCR	postvac_T6w	1	2021-03-03	4678.6	3.67012	42
2007	54.5352	2	1		0		COVID-19 Naive			2021-01-20	pfizer	2021-02-10	0		0	Geen positieve PCR	postvac_T6w	1	2021-03-03	4328.6	3.63635	42
2008	54.5161	2	1		0		COVID-19 Naive			2021-01-20	pfizer	2021-02-10	0		0	Geen positieve PCR	postvac_T6w	1	2021-03-03	6258	3.79644	42
2009	52.2259	2	1		0		COVID-19 Naive			2021-01-20	pfizer	2021-02-10	0		0	Geen positieve PCR	postvac_T6w	1	2021-03-03	14538.1	4.16251	42
2010	45.4039	1	1		0		COVID-19 Naive			2021-01-20	pfizer	2021-02-10	0		0	Geen positieve PCR	postvac_T6w	1	2021-03-03	21728.5	4.33703	42
2011	62.3162	2	1		0		COVID-19 Naive			2021-01-20	pfizer	2021-02-10	0		0	Geen positieve PCR	postvac_T6w	1	2021-03-03	35428.4	4.54935	42
2014	36.9925	1	1		0		COVID-19 Naive			2021-01-20	pfizer	2021-02-10	0		0	Geen positieve PCR	postvac_T6w	1	2021-03-03	7698.9	3.88643	42
2015	62.8665	1	1		0		COVID-19 Naive			2021-01-20	pfizer	2021-02-10	0		0	Geen positieve PCR	postvac_T6w	1	2021-03-03	3763	3.57553	42
2016	66.9952	1	1		3		COVID-19 Naive			2021-01-20	pfizer	2021-02-10	1	2021-11-04	Pfizer	Geen positieve PCR	postvac_T6w	1	2021-03-03	3842.7	3.58464	42
2017	50.9459	1	1		0		COVID-19 Naive			2021-01-20	pfizer	2021-02-10	0		0	Geen positieve PCR	postvac_T6w	1	2021-03-03	5535.6	3.74316	42
2018	49.9569	1	1		0		COVID-19 Naive			2021-01-20	pfizer	2021-02-10	0		0	Geen positieve PCR	postvac_T6w	1	2021-03-03	6356.6	3.80322	42
2019	58.7214	1	1		0		COVID-19 Naive			2021-01-20	pfizer	2021-02-10	0		0	Geen positieve PCR	postvac_T6w	1	2021-03-03	6199.4	3.79235	42
2022	61.0253	1	1		0		COVID-19 Naive			2021-01-20	pfizer	2021-02-10	0		0	Geen positieve PCR	postvac_T6w	1	2021-03-03	13063.5	4.11606	42
2024	42.36	1	1		4		Prior COVID-19			2021-01-20	pfizer	2021-02-10	0		0	Geen positieve PCR	postvac_T6w	1	2021-03-03	42617.8	4.62959	42
2026	52.3683	1	1		0		Prior COVID-19		2020-04-01	2021-01-20	pfizer	2021-02-12	0		0	294	postvac_T6w	1	2021-03-05	10147.7	4.00637	44
2028	20.883	1	1		0		COVID-19 Naive			2021-01-20	pfizer	2021-02-10	0		0	Geen positieve PCR	postvac_T6w	1	2021-03-03	16492.5	4.21729	42
2029	41.0644	1	1		0		COVID-19 Naive			2021-01-20	pfizer	2021-02-10	0		0	Geen positieve PCR	postvac_T6w	1	2021-03-03	8170.5	3.91225	42
2031	45.1	1	1		0		COVID-19 Naive			2021-01-20	pfizer	2021-02-12	0		0	Geen positieve PCR	postvac_T6w	1	2021-03-05	6474.6	3.81121	44
2032	17.7762	1	1		2.4		Prior COVID-19		2020-07-01	2021-01-20	pfizer	2021-02-10	0		0	203	postvac_T6w	1	2021-03-03	4541.1	3.65716	42
2033	60.4887	1	1		0		COVID-19 Naive			2021-01-20	pfizer	2021-02-10	0		0	Geen positieve PCR	postvac_T6w	1	2021-03-03	6931.6	3.84083	42
2034	77.8337	1	1		0		COVID-19 Naive			2021-01-20	pfizer	2021-02-10	0		0	Geen positieve PCR	postvac_T6w	1	2021-03-03	2145.3	3.33149	42
2036	69.9049	1	1		3		COVID-19 Naive			2021-01-20	pfizer	2021-02-10	1	2021-10-20	pfizer	Geen positieve PCR	postvac_T6w	1	2021-03-03	10111.5	4.00482	42
2038	65.0917	1	1		3		COVID-19 Naive			2021-01-20	pfizer	2021-02-10	1	2021-10-27	pfizer	Geen positieve PCR	postvac_T6w	1	2021-03-03	3864.6	3.5871	42
2039	63.9651	1	1		0		COVID-19 Naive			2021-01-20	pfizer	2021-02-10	0		0	Geen positieve PCR	postvac_T6w	1	2021-03-03	8950.7	3.95186	42
2040	63.7844	1	1		2		COVID-19 Naive			2021-01-20	pfizer	2021-02-10	0		0	Geen positieve PCR	postvac_T6w	1	2021-03-03	4748	3.67651	42
2042	64.2971	2	1		3		COVID-19 Naive			2021-01-20	pfizer	2021-02-10	1	2021-10-08	Pfizer	Geen positieve PCR	postvac_T6w	1	2021-03-03	9653.1	3.98467	42
2043	46.5955	2	1		0		COVID-19 Naive			2021-01-20	pfizer	2021-02-10	0		0	Geen positieve PCR	postvac_T6w	1	2021-03-03	830.2	2.91918	42
2044	40.4833	1	1		0		COVID-19 Naive			2021-01-20	pfizer	2021-02-10	0		0	Geen positieve PCR	postvac_T6w	1	2021-03-03	24299.4	4.3856	42
2046	87.6612	2	1		3		COVID-19 Naive			2021-01-20	pfizer	2021-02-10	1	2021-10-12	Pfizer	Geen positieve PCR	postvac_T6w	1	2021-03-03	5157	3.7124	42
2047	36.6366	1	1		0		COVID-19 Naive			2021-01-20	pfizer	2021-02-10	0		0	Geen positieve PCR	postvac_T6w	1	2021-03-03	16201.4	4.20955	42
2048	66.4969	1	1		3		COVID-19 Naive			2021-01-20	pfizer	2021-02-10	1	2021-10-20	Pfizer	Geen positieve PCR	postvac_T6w	1	2021-03-03	17693.4	4.24781	42
2050	58.7077	2	1		0		COVID-19 Naive			2021-01-20	pfizer	2021-02-10	0		0	Geen positieve PCR	postvac_T6w	1	2021-03-03	7182.2	3.85626	42
2051	44.768	2	1		3		COVID-19 Naive			2021-01-20	pfizer	2021-02-10	1	2021-09-30	Pfizer	Geen positieve PCR	postvac_T6w	1	2021-03-03	18079.9	4.2572	42
2052	62.6913	2	1		0		COVID-19 Naive			2021-01-20	pfizer	2021-02-10	0		0	Geen positieve PCR	postvac_T6w	1	2021-03-03	13633.1	4.13459	42
2053	47.0972	1	1		0		Prior COVID-19			2021-01-20	pfizer	2021-02-10	0		0	Geen positieve PCR	postvac_T6w	1	2021-03-03	13364.6	4.12596	42
2054	58.9268	2	1		0		COVID-19 Naive			2021-01-20	pfizer	2021-02-10	0		0	Geen positieve PCR	postvac_T6w	1	2021-03-03	4392.4	3.6427	42
2055	48.6804	1	1		0		COVID-19 Naive			2021-01-20	pfizer	2021-02-10	0		0	Geen positieve PCR	postvac_T6w	1	2021-03-03	21085.6	4.32399	42
2056	72.8282	1	1		3		COVID-19 Naive			2021-01-20	pfizer	2021-02-10	1	2021-10-19	pfizer	Geen positieve PCR	postvac_T6w	1	2021-03-03	7229.9	3.85913	42
2057	51.4066	1	1		0		COVID-19 Naive			2021-01-20	pfizer	2021-02-10	0		0	Geen positieve PCR	postvac_T6w	1	2021-03-03	16651.7	4.22146	42
2059	71.7241	2	1		3		COVID-19 Naive			2021-01-20	pfizer	2021-02-10	1	2021-10-20	pfizer	Geen positieve PCR	postvac_T6w	1	2021-03-03	13141.4	4.11864	42
2060	56.6448	1	1		4		Prior COVID-19		2020-04-01	2021-01-20	pfizer	2021-02-10	0		0	294	postvac_T6w	1	2021-03-03	30760.9	4.488	42
2061	56.256	1	1		4		Prior COVID-19			2021-01-20	pfizer	2021-02-10	0		0	Geen positieve PCR	postvac_T6w	1	2021-03-03	38598.7	4.58657	42
2063	52.6256	2	1		0		COVID-19 Naive			2021-01-20	pfizer	2021-02-10	0		0	Geen positieve PCR	postvac_T6w	1	2021-03-03	11950.1	4.07737	42
2064	54.6858	2	1		0		COVID-19 Naive			2021-01-20	pfizer	2021-02-10	0		0	Geen positieve PCR	postvac_T6w	1	2021-03-03	29257.8	4.46624	42
2065	39.4805	1	1		0		COVID-19 Naive			2021-01-20	pfizer	2021-02-10	0		0	Geen positieve PCR	postvac_T6w	1	2021-03-03	20316.8	4.30786	42
2069	36.8009	1	1		0		COVID-19 Naive			2021-01-20	pfizer	2021-02-10	0		0	Geen positieve PCR	postvac_T6w	1	2021-03-03	11652.2	4.06641	42
2071	56.497	1	1		0		COVID-19 Naive			2021-01-20	pfizer	2021-02-26	0		0	Geen positieve PCR	postvac_T6w	1	2021-03-05	8488	3.92881	44
2072	54.8036	1	1		4		Prior COVID-19		2020-04-01	2021-01-22	pfizer	2021-02-12	0		0	296	postvac_T6w	1	2021-03-05	22657.7	4.35522	42
2075	56.0089	1	1		0		Prior COVID-19		2020-12-14	2021-01-22	pfizer	2021-02-12	0		0	39	postvac_T6w	1	2021-03-05	13813	4.14029	42
2078	25.8063	1	1		0		COVID-19 Naive			2021-01-22	pfizer	2021-02-12	0		0	Geen positieve PCR	postvac_T6w	1	2021-03-05	21926.2	4.34096	42
2079	21.5791	1	1		0		Prior COVID-19			2021-01-22	pfizer	2021-02-12	?		0	Geen positieve PCR	postvac_T6w	1	2021-03-05	36598.7	4.56347	42
2082	49.3135	2	1		0		COVID-19 Naive			2021-01-22	pfizer	2021-02-12	0		0	Geen positieve PCR	postvac_T6w	1	2021-03-05	512.9	2.71003	42
2083	39.3162	1	1		0		COVID-19 Naive			2021-01-22	pfizer	2021-02-18	0		0	Geen positieve PCR	postvac_T6w	1	2021-03-05	12340.6	4.09134	42
2086	39.7734	2	1		0		COVID-19 Naive			2021-01-22	pfizer	2021-02-12	0		0	Geen positieve PCR	postvac_T6w	1	2021-03-05	9359.5	3.97125	42
2087	59.4723	1	1		0		COVID-19 Naive			2021-01-22	pfizer	2021-02-12	0		0	Geen positieve PCR	postvac_T6w	1	2021-03-05	16152.9	4.20825	42
2088	66.2122	1	1		0		COVID-19 Naive			2021-01-22	pfizer	2021-02-12	0		0	Geen positieve PCR	postvac_T6w	1	2021-03-05	4541.4	3.65719	42
2090	46.7105	2	1		0		COVID-19 Naive			2021-01-22	pfizer	2021-02-12	1	2021-11-19	onbekend	Geen positieve PCR	postvac_T6w	1	2021-03-05	10670.7	4.02819	42
2091	35.6612	1	1		0		COVID-19 Naive			2021-01-22	pfizer	2021-02-12	0		0	Geen positieve PCR	postvac_T6w	1	2021-03-05	5210.5	3.71688	42
2093	34.4969	1	1		0		COVID-19 Naive			2021-01-22	pfizer	2021-02-12	0		0	Geen positieve PCR	postvac_T6w	1	2021-03-05	50493.6	4.70324	42
2095	75.1821	1	1		0		COVID-19 Naive			2021-01-22	pfizer	2021-02-12	1	2021-11-08	Pfizer	Geen positieve PCR	postvac_T6w	1	2021-03-05	1737.3	3.23987	42
2096	46.9569	1	1		0		COVID-19 Naive			2021-01-22	pfizer	2021-02-12	0		0	Geen positieve PCR	postvac_T6w	1	2021-03-05	15690.6	4.19564	42
2097	67.861	2	1		3		COVID-19 Naive			2021-01-22	pfizer	2021-02-12	1	2021-10-28	Pfizer	Geen positieve PCR	postvac_T6w	1	2021-03-05	2341.1	3.36942	42
2098	44.5353	2	1		0		COVID-19 Naive			2021-01-22	pfizer	2021-02-12	0		0	Geen positieve PCR	postvac_T6w	1	2021-03-05	4120.3	3.61493	42
2099	49.9487	1	1		2		COVID-19 Naive			2021-01-22	pfizer	2021-02-12	0		0	Geen positieve PCR	postvac_T6w	1	2021-03-05	10371.7	4.01585	42
2102	35.6776	1	1		0		COVID-19 Naive			2021-01-22	pfizer	2021-02-12	0		0	Geen positieve PCR	postvac_T6w	1	2021-03-05	14932.6	4.17414	42
2104	43.0582	1	1		0		COVID-19 Naive			2021-01-22	pfizer	2021-02-12	0		0	Geen positieve PCR	postvac_T6w	1	2021-03-05	17647.4	4.24668	42
2107	23.8884	1	1		0		COVID-19 Naive			2021-01-22	pfizer	2021-02-12	0		0	Geen positieve PCR	postvac_T6w	1	2021-03-05	20172.3	4.30476	42
2109	41.2861	1	1		3		COVID-19 Naive			2021-01-22	pfizer	2021-02-12	0		0	Geen positieve PCR	postvac_T6w	1	2021-03-05	5386.3	3.73129	42
2111	61.9459	1	1		0		COVID-19 Naive			2021-01-22	pfizer	2021-02-12	0		0	Geen positieve PCR	postvac_T6w	1	2021-03-05	2430	3.38561	42
2112	21.7516	2	1		0		COVID-19 Naive			2021-01-22	pfizer	2021-02-12	0		0	Geen positieve PCR	postvac_T6w	1	2021-03-05	25994.2	4.41488	42
2113	57.6284	1	1		3		COVID-19 Naive			2021-01-22	pfizer	2021-02-12	1	2021-09-30	Pfizer	Geen positieve PCR	postvac_T6w	1	2021-03-05	36517.8	4.5625	42
2114	40.3026	1	1		0		COVID-19 Naive			2021-01-22	pfizer	2021-02-12	0		0	Geen positieve PCR	postvac_T6w	1	2021-03-05	7992.7	3.90269	42
2116	28.2123	2	1		0		COVID-19 Naive			2021-01-22	pfizer	2021-02-12	0		0	Geen positieve PCR	postvac_T6w	1	2021-03-05	5513.7	3.74144	42
2117	74.9405	2	1		0		COVID-19 Naive			2021-01-22	pfizer	2021-01-12	1	2021-10-27	Pfizer	Geen positieve PCR	postvac_T6w	1	2021-03-05	9714.1	3.9874	42
2119	28.7133	1	1		0		COVID-19 Naive			2021-01-22	pfizer	2021-02-12	0		0	Geen positieve PCR	postvac_T6w	1	2021-03-05	11976.3	4.07832	42
2121	64.089	2	1		0		COVID-19 Naive			2021-01-22	pfizer	2021-02-12	0		0	Geen positieve PCR	postvac_T6w	1	2021-03-05	3150.2	3.49834	42
2124	35.5407	1	1		1.4	1	Prior COVID-19		2020-03-25	2021-01-22	pfizer		0		0		postvac_T6w	1	?	38992.3
2129	34.2478	1	1		0		COVID-19 Naive			2021-01-22	pfizer	2021-02-12	0		0	Geen positieve PCR	postvac_T6w	1	2021-03-05	5532.4	3.74291	42
2132	57.319	1	1		4		Prior COVID-19			2021-01-22	pfizer	2021-02-12	0		0	Geen positieve PCR	postvac_T6w	1	2021-03-05	49131.7	4.69136	42
2133	60.0417	1	1		2.4		Prior COVID-19			2021-01-22	pfizer	2021-02-12	0		0	Geen positieve PCR	postvac_T6w	1	2021-03-05	100800	5.00346	42
2134	56.4203	2	1		0	1	Prior COVID-19		2020-10-15	2021-01-22	pfizer		?		0		postvac_T6w	1	?	11995.1
2135	30.8036	2	1		0	1	COVID-19 Naive			2021-01-22	pfizer		?		0		postvac_T6w	1	?	16378.9
2136	41.7707	1	1		0		COVID-19 Naive			2021-01-22	pfizer	2021-02-12	?		0	Geen positieve PCR	postvac_T6w	1	2021-03-05	7168.5	3.85543	42
2137	31.9952	1	1		0	1	COVID-19 Naive			2021-01-22	pfizer		?		0			0
2140	66.8912	1	1		3		COVID-19 Naive			2021-01-22	pfizer	2021-02-12	1	2021-10-19	pfizer	Geen positieve PCR	postvac_T6w	1	2021-03-05	26448.3	4.4224	42
2141	34.5544	2	1		0		COVID-19 Naive			2021-01-22	pfizer	2021-02-12	0		0	Geen positieve PCR	postvac_T6w	1	2021-03-05	9244.8	3.9659	42
2142	36.2889	2	1		0		COVID-19 Naive			2021-01-22	pfizer	2021-02-12	?		0	Geen positieve PCR	postvac_T6w	1	2021-03-05	5789.5	3.76264	42
2144	25.1328	1	1		2	1	COVID-19 Naive			2021-01-22	pfizer		0		0			0
Studienummer	Leeftijd bij vaccin 1 indien geen vaccindatum, rond die periode	Geslacht man=2 vrouw =1	Inclusie in studie postvaccinatie 10 maand?	Selectie studie 10m, deel post natuurlijke infectie	Selectie omikron pseudo neutralisatie Cf. tablad notities bewerkingen voor uitleg van nummers	Manuele toevoeging prior covid	Prior-COVID or not	Exclusie in juli 2020	Datum positieve PCR	Datum 1ste vaccin	Vaccintype	Datum 2e vaccin	3e vaccin voor bloedname op 10m	Datum 3e vaccin	Vaccintype	Tijd tussen positieve PCR en vaccin	Categorie postvac_T3m	Staal april 2021 (T3m)	Datum bloedname T3m	Abott anti-S antistoffen (AU/mL) T3m	Log10 anti-S Abott T3m	Aantal dagen na 1e vaccin T3m	Roche anti-S antistoffen (AU/mL) T3m	Log10 anti-S Roche T3m
7	62.8392	1	1		0	1	COVID-19 Naive			2021-01-28	pfizer		0		0		postvac_3m	1	2021-04-23	6263.2	3.7968		1313,0	3.11826
10	33.7488	1	1		1.4	1	Prior COVID-19			2021-01-22	pfizer		0		0		postvac_3m	1	2021-04-23	19695.4	4.29436		9446,0	3.97525
13	54.6995	1	1		4		Prior COVID-19		2020-05-12	2021-01-22	Pfizer	2021-02-12	0		0	255	postvac_3m	1	2021-04-23	15195.9	4.18173	91	10497,0	4.02107
16	47.6968	1	1		0		COVID-19 Naive			2021-01-22	pfizer	2021-02-12	0		0	Geen positieve PCR	postvac_3m	1	2021-04-23	17001.5	4.23049	91	3762,0	3.57542
21	63.0253	1	1		0	1	COVID-19 Naive			2021-01-28	Pfizer		0		0		postvac_3m	1	2021-04-21	904.4	2.95636		266,0	2.42488
24	57.5599	1	1		0		COVID-19 Naive			2021-01-22	pfizer	2021-02-12	0		0	Geen positieve PCR	postvac_3m	1	2021-04-23	14158.8	4.15103	91	2327,0	3.3668
30	52.0836	1	1		4		Prior COVID-19		2020-04-07	2021-01-22	Pfizer	2021-02-12	0		0	290	postvac_3m	1	2021-04-21	36381.8	4.56088	89	> 25000,0
34	58.7406	1	1		0		Prior COVID-19		2020-11-03	2021-01-22	pfizer	2021-02-12	0		0	80	postvac_3m	1	2021-04-23	28305	4.45186	91	17153,0	4.23434
37	56.9952	1	1		0		COVID-19 Naive			2021-01-22	Pfizer	2021-02-12	0		0	Geen positieve PCR	postvac_3m	1	2021-04-23	2164.5	3.33536	91	453,0	2.6561
38	38.5407	1	1		0	1	COVID-19 Naive			2021-01-28	pfizer		0		0		postvac_3m	1	2021-04-21	7223.7	3.85876		1571,0	3.19618
48	47.2067	1	1		0		COVID-19 Naive			2021-01-21	Pfizer	2021-02-10	0		0	Geen positieve PCR	postvac_3m	1	2021-04-21	4189.8	3.62219	90	850,0	2.92942
52	17.1548	1	1		2	1	COVID-19 Naive			2021-01-28	Pfizer		0		0		postvac_3m	1	2021-04-21	1558.8	3.19279		498,0	2.69723
55	20.434	1	1		2		COVID-19 Naive			2021-01-20	pfizer	2021-02-10	0		0	Geen positieve PCR	postvac_3m	1	?	Geen resultaat		#VALUE!	2393,0	3.37894
56	?	2	1		0	1	COVID-19 Naive			2021-01-20	pfizer		0		0		postvac_3m	1	2021-04-21	2000.5	3.30114		611,0	2.78604
57	59.9459	2	1		4		Prior COVID-19		2020-04-23	2021-01-22	pfizer	2021-02-12	0		0	274	postvac_3m	1	2021-04-27	49774	4.697	95	49906,0	4.69815
60	58.5462	1	1		0		COVID-19 Naive			2021-01-20	pfizer	2021-02-10	0		0	Geen positieve PCR	postvac_3m	1	2021-04-23	6249.7	3.79586	93	1451,0	3.16167
64	26.0363	1	1		0		COVID-19 Naive			2021-01-20	pfizer	2021-02-10	0		0	Geen positieve PCR	postvac_3m	1	2021-04-21	8388.5	3.92368	91	2271,0	3.35622
67	63.809	1	1		0	1	COVID-19 Naive			2021-01-22	pfizer		0		0		postvac_3m	1	2021-04-23	1320.6	3.12077		452,0	2.65514
69	59.2587	1	1		0	1	COVID-19 Naive			2021-01-28	Pfizer		0		0		postvac_3m	1	2021-04-23	2702.6	3.43178		605,0	2.78176
76	53.1465	1	1		0		COVID-19 Naive			2021-01-22	Pfizer	2021-02-12	0		0	Geen positieve PCR	postvac_3m	1	2021-04-23	2337.9	3.36883	91	501,0	2.69984
79	56.6366	1	1		0	1	Prior COVID-19		2020-04-24	2021-01-28	Pfizer		0		0		postvac_3m	1	2021-04-23	1979.6	3.29658		462,0	2.66464
84	51.8912	1	1		0		COVID-19 Naive			2021-01-22	Pfizer	2021-02-12	0		0	Geen positieve PCR	postvac_3m	1	2021-04-21	2436.1	3.3867	89	509,0	2.70672
85	42.5626	1	1		2.4	1	Prior COVID-19		2020-12-10	2021-01-20	pfizer						postvac_3m	1	2021-04-23	3924.1	3.59374		1495,0	3.17464
86	52.9213	1	1		0		Prior COVID-19		2020-04-14	2021-01-22	pfizer	2021-02-12	0		0	283	postvac_3m	1	2021-04-21	10842.8	4.03514	89	10106,0	4.00458
91	59.8994	1	1		0		COVID-19 Naive			2021-01-22	pfizer	2021-02-12	0		0	Geen positieve PCR	postvac_3m	1	2021-04-23	1027.5	3.01178	91	403,0	2.60531
96	48.59	1	1		0		COVID-19 Naive			2021-01-22	pfizer	2021-02-12	1	2021-10-01	pfizer	Geen positieve PCR	postvac_3m	1	2021-04-23	3113.7	3.49328	91	880,0	2.94448
98	33.6311	1	1		0	1	COVID-19 Naive			2021-01-28	pfizer		0		0		postvac_3m	1	2021-04-21	6561.8	3.81702		838,0	2.92324
105	57.2067	1	1		0	1	COVID-19 Naive			2021-01-28	pfizer		0		0		postvac_3m	1	2021-04-23	6361.7	3.80357		872,0	2.94052
110	39.0062	2	1		0		COVID-19 Naive			2021-01-22	pfizer	12-2-2021	0		0	Geen positieve PCR	postvac_3m	1	2021-04-23	3857.6	3.58632	91	659,0	2.81889
111	58.6776	1	1		0		Prior COVID-19		2020-04-24	2021-01-22	pfizer	2021-02-12	0		0	273	postvac_3m	1	2021-04-21	18248.2	4.26122	89	12462,0	4.09559
114	53.2998	1	1		0		COVID-19 Naive			2021-01-22	pfizer	2021-02-12	0		0	Geen positieve PCR	postvac_3m	1	2021-04-23	1499.4	3.17592	91	375,0	2.57403
117	46.6776	1	1		0		Prior COVID-19		2020-04-22	2021-01-22	Pfizer	2021-02-12	0		0	275	postvac_3m	1	2021-04-21	17542.3	4.24409	89	14209,0	4.15256
119	52.9733	1	1		0	1	Prior COVID-19		2020-04-10	2021-01-28	pfizer		0		0		postvac_3m	1	2021-04-21	21222.4	4.32679		17479,0	4.24252
128	56.4559	1	1		0		COVID-19 Naive			2021-01-22	Pfizer	2021-02-12	0		0	Geen positieve PCR	postvac_3m	1	2021-04-21	2025	3.30643	89	600,0	2.77815
130	51.3627	1	1		0		COVID-19 Naive			2021-01-20	pfizer	2021-02-10	0		0	Geen positieve PCR	postvac_3m	1	2021-04-21	2149.7	3.33238	91	433,0	2.63649
131	49.998	1	1		0	1	Prior COVID-19			2021-01-28	pfizer		0		0		postvac_3m	1	2021-04-23	15379	4.18693		12286,0	4.08941
140	39.8364	1	1		0		COVID-19 Naive			2021-01-20	Pfizer	2021-02-10	0		0	Geen positieve PCR	postvac_3m	1	2021-04-21	4247.5	3.62813	91	1033,0	3.0141
146	34.4066	1	1		0		COVID-19 Naive			2021-01-20	pfizer	12-2-2021	0		0	Geen positieve PCR	postvac_3m	1	2021-04-23	1992.9	3.29949	93	1061,0	3.02572
147	36.7461	1	1		0		COVID-19 Naive			2021-01-22	pfizer	2021-02-12	0		0	Geen positieve PCR	postvac_3m	1	2021-04-23	2941.5	3.46857	91	573,0	2.75815
150	60.2232	1	1		0		COVID-19 Naive			2021-01-22	pfizer	2021-02-12	0		0	Geen positieve PCR	postvac_3m	1	2021-04-23	949.1	2.97731	91	260,0	2.41497
152	27.1765	2	1		0	1	COVID-19 Naive			2021-01-28	pfizer		0		0		postvac_3m	1	2021-04-23	2061.5	3.31418		644,0	2.80889
153	56.6859	1	1		0	1	COVID-19 Naive			2021-01-28	pfizer		0		0		postvac_3m	1	2021-04-21	3401.6	3.53168		616,0	2.78958
158	60.8474	1	1		0		COVID-19 Naive			2021-01-22	pfizer	2021-02-10	0		0	Geen positieve PCR	postvac_3m	1	2021-04-21	2255.5	3.35324	89	684,0	2.83506
2000	42.6585	1	1		3		COVID-19 Naive			2021-01-20	pfizer	2021-02-10	1	2021-09-29	Pfizer	Geen positieve PCR	postvac_3m	1	2021-04-21	10589.2	4.02486	91	2868,0	3.45758
2002	39.4859	1	1		2		COVID-19 Naive			2021-01-20	pfizer	2021-02-12	0		0	Geen positieve PCR	postvac_3m	1	2021-04-21	3797.1	3.57945	91	919,0	2.96332
2003	41.716	2	1		0		COVID-19 Naive			2021-01-20	pfizer	2021-02-10	0		0	Geen positieve PCR	postvac_3m	1	2021-04-21	1382.9	3.14079	91	263,0	2.41996
2004	48.8775	2	1		0		COVID-19 Naive			2021-01-20	pfizer	2021-02-10	0		0	Geen positieve PCR	postvac_3m	1	2021-04-21	2034.4	3.30844	91	866,0	2.93752
2005	43.2916	2	1		0		COVID-19 Naive			2021-01-20	pfizer	2021-02-10	0		0	Geen positieve PCR	postvac_3m	1	2021-04-21	3850.1	3.58547	91	552,0	2.74194
2006	56.7789	2	1		0		COVID-19 Naive			2021-01-20	pfizer	2021-02-10	0		0	Geen positieve PCR	postvac_3m	1	2021-04-21	1667.6	3.22209	91	304,0	2.48287
2007	54.5352	2	1		0		COVID-19 Naive			2021-01-20	pfizer	2021-02-10	0		0	Geen positieve PCR	postvac_3m	1	2021-04-21	1550.3	3.19042	91	377,0	2.57634
2008	54.5161	2	1		0		COVID-19 Naive			2021-01-20	pfizer	2021-02-10	0		0	Geen positieve PCR	postvac_3m	1	2021-04-21	2165	3.33546	91	524,0	2.71933
2009	52.2259	2	1		0		COVID-19 Naive			2021-01-20	pfizer	2021-02-10	0		0	Geen positieve PCR	postvac_3m	1	2021-04-21	5069	3.70492	91	1163,0	3.06558
2010	45.4039	1	1		0		COVID-19 Naive			2021-01-20	pfizer	2021-02-10	0		0	Geen positieve PCR	postvac_3m	1	2021-04-21	5660.3	3.75284	91	1387,0	3.14208
2011	62.3162	2	1		0		COVID-19 Naive			2021-01-20	pfizer	2021-02-10	0		0	Geen positieve PCR	postvac_3m	1	2021-04-21	12159.7	4.08492	91	3608,0	3.55727
2014	36.9925	1	1		0		COVID-19 Naive			2021-01-20	pfizer	2021-02-10	0		0	Geen positieve PCR	postvac_3m	1	2021-04-21	1607.7	3.20621	91	358,0	2.55388
2015	62.8665	1	1		0		COVID-19 Naive			2021-01-20	pfizer	2021-02-10	0		0	Geen positieve PCR	postvac_3m	1	2021-04-21	1478.4	3.16979	91	307,0	2.48714
2016	66.9952	1	1		3		COVID-19 Naive			2021-01-20	pfizer	2021-02-10	1	2021-11-04	Pfizer	Geen positieve PCR	postvac_3m	1	2021-04-21	1702.2	3.23101	91	223,0	2.3483
2017	50.9459	1	1		0		COVID-19 Naive			2021-01-20	pfizer	2021-02-10	0		0	Geen positieve PCR	postvac_3m	1	2021-04-21	1556.2	3.19207	91	604,0	2.78104
2018	49.9569	1	1		0		COVID-19 Naive			2021-01-20	pfizer	2021-02-10	0		0	Geen positieve PCR	postvac_3m	1	2021-04-21	1748.6	3.24269	91	756,0	2.87852
2019	58.7214	1	1		0		COVID-19 Naive			2021-01-20	pfizer	2021-02-10	0		0	Geen positieve PCR	postvac_3m	1	2021-04-21	1142.2	3.05774	91	327,0	2.51455
2022	61.0253	1	1		0		COVID-19 Naive			2021-01-20	pfizer	2021-02-10	0		0	Geen positieve PCR	postvac_3m	1	2021-04-23	4141.5	3.61716	93	1004,0	3.00173
2024	42.36	1	1		4		Prior COVID-19			2021-01-20	pfizer	2021-02-10	0		0	Geen positieve PCR	postvac_3m	1	2021-04-23	21697.8	4.33642	93	23744,0	4.37555
2026	52.3683	1	1		0		Prior COVID-19		2020-04-01	2021-01-20	pfizer	2021-02-12	0		0	294	postvac_3m	1	2021-04-23	5620.7	3.74979	93	6010,0	3.77887
2028	20.883	1	1		0		COVID-19 Naive			2021-01-20	pfizer	2021-02-10	0		0	Geen positieve PCR	postvac_3m	1	2021-04-21	3651.3	3.56245	91	509,0	2.70672
2029	41.0644	1	1		0		COVID-19 Naive			2021-01-20	pfizer	2021-02-10	0		0	Geen positieve PCR	postvac_3m	1	2021-04-21	2345.3	3.3702	91	1124,0	3.05077
2031	45.1	1	1		0		COVID-19 Naive			2021-01-20	pfizer	2021-02-12	0		0	Geen positieve PCR	postvac_3m	1	2021-04-21	2053.3	3.31245	91	385,0	2.58546
2032	17.7762	1	1		2.4		Prior COVID-19		2020-07-01	2021-01-20	pfizer	2021-02-10	0		0	203	postvac_3m	1	2021-04-21	2457.2	3.39044	91	260,0	2.41497
2033	60.4887	1	1		0		COVID-19 Naive			2021-01-20	pfizer	2021-02-10	0		0	Geen positieve PCR	postvac_3m	1	2021-04-21	1570.4	3.19601	91	450,0	2.65321
2034	77.8337	1	1		0		COVID-19 Naive			2021-01-20	pfizer	2021-02-10	0		0	Geen positieve PCR	postvac_3m	1	2021-04-21	703	2.84696	91	321,0	2.50651
2036	69.9049	1	1		3		COVID-19 Naive			2021-01-20	pfizer	2021-02-10	1	2021-10-20	pfizer	Geen positieve PCR	postvac_3m	1	2021-04-21	3486.9	3.54244	91	465,0	2.66745
2038	65.0917	1	1		3		COVID-19 Naive			2021-01-20	pfizer	2021-02-10	1	2021-10-27	pfizer	Geen positieve PCR	postvac_3m	1	2021-04-23	1969.6	3.29438	93	447,0	2.65031
2039	63.9651	1	1		0		COVID-19 Naive			2021-01-20	pfizer	2021-02-10	0		0	Geen positieve PCR	postvac_3m	1	2021-04-21	2775.1	3.44328	91	371,0	2.56937
2040	63.7844	1	1		2		COVID-19 Naive			2021-01-20	pfizer	2021-02-10	0		0	Geen positieve PCR	postvac_3m	1	2021-04-21	1720.3	3.2356	91	403,0	2.60531
2042	64.2971	2	1		3		COVID-19 Naive			2021-01-20	pfizer	2021-02-10	1	2021-10-08	Pfizer	Geen positieve PCR	postvac_3m	1	2021-04-21	3555.7	3.55093	91	731,0	2.86392
2043	46.5955	2	1		0		COVID-19 Naive			2021-01-20	pfizer	2021-02-10	0		0	Geen positieve PCR	postvac_3m	1	2021-04-21	300.2	2.47741	91	138,0	2.13988
2044	40.4833	1	1		0		COVID-19 Naive			2021-01-20	pfizer	2021-02-10	0		0	Geen positieve PCR	postvac_3m	1	2021-04-21	7283	3.86231	91	1293,0	3.1116
2046	87.6612	2	1		3		COVID-19 Naive			2021-01-20	pfizer	2021-02-10	1	2021-10-12	Pfizer	Geen positieve PCR	postvac_3m	1	2021-04-21	1357.2	3.13264	91	339,0	2.5302
2047	36.6366	1	1		0		COVID-19 Naive			2021-01-20	pfizer	2021-02-10	0		0	Geen positieve PCR	postvac_3m	1	2021-04-28	3648.5	3.56211	98	851,0	2.92993
2048	66.4969	1	1		3		COVID-19 Naive			2021-01-20	pfizer	2021-02-10	1	2021-10-20	Pfizer	Geen positieve PCR	postvac_3m	1	2021-04-21	7402.1	3.86935	91	1169,0	3.06781
2050	58.7077	2	1		0		COVID-19 Naive			2021-01-20	pfizer	2021-02-10	0		0	Geen positieve PCR	postvac_3m	1	2021-04-21	1642	3.21537	91	565,0	2.75205
2051	44.768	2	1		3		COVID-19 Naive			2021-01-20	pfizer	2021-02-10	1	2021-09-30	Pfizer	Geen positieve PCR	postvac_3m	1	2021-04-23	4670.1	3.66933	93	981,0	2.99167
2052	62.6913	2	1		0		COVID-19 Naive			2021-01-20	pfizer	2021-02-10	0		0	Geen positieve PCR	postvac_3m	1	2021-04-21	5607.8	3.74879	91	529,0	2.72346
2053	47.0972	1	1		0		Prior COVID-19			2021-01-20	pfizer	2021-02-10	0		0	Geen positieve PCR	postvac_3m	1	2021-04-21	5420.7	3.73406	91	4156,0	3.61868
2054	58.9268	2	1		0		COVID-19 Naive			2021-01-20	pfizer	2021-02-10	0		0	Geen positieve PCR	postvac_3m	1	2021-04-21	733	2.8651	91	185,0	2.26717
2055	48.6804	1	1		0		COVID-19 Naive			2021-01-20	pfizer	2021-02-10	0		0	Geen positieve PCR	postvac_3m	1	2021-04-21	4806.8	3.68186	91	1379,0	3.13956
2056	72.8282	1	1		3		COVID-19 Naive			2021-01-20	pfizer	2021-02-10	1	2021-10-19	pfizer	Geen positieve PCR	postvac_3m	1	2021-04-21	2416.5	3.38319	91	389,0	2.58995
2057	51.4066	1	1		0		COVID-19 Naive			2021-01-20	pfizer	2021-02-10	0		0	Geen positieve PCR	postvac_3m	1	2021-04-21	4545.1	3.65754	91	789,0	2.89708
2059	71.7241	2	1		3		COVID-19 Naive			2021-01-20	pfizer	2021-02-10	1	2021-10-20	pfizer	Geen positieve PCR	postvac_3m	1	2021-04-21	8340.9	3.92121	91	1305,0	3.11561
2060	56.6448	1	1		4		Prior COVID-19		2020-04-01	2021-01-20	pfizer	2021-02-10	0		0	294	postvac_3m	1	2021-04-21	14126.7	4.15004	91	12591,0	4.10006
2061	56.256	1	1		4		Prior COVID-19			2021-01-20	pfizer	2021-02-10	0		0	Geen positieve PCR	postvac_3m	1	2021-05-05	17062.3	4.23204	105	> 25000,0
2063	52.6256	2	1		0		COVID-19 Naive			2021-01-20	pfizer	2021-02-10	0		0	Geen positieve PCR	postvac_3m	1	2021-04-23	3346.1	3.52454	93	955,0	2.98
2064	54.6858	2	1		0		COVID-19 Naive			2021-01-20	pfizer	2021-02-10	0		0	Geen positieve PCR	postvac_3m	1	2021-04-21	10066.3	4.00287	91	2129,0	3.32818
2065	39.4805	1	1		0		COVID-19 Naive			2021-01-20	pfizer	2021-02-10	0		0	Geen positieve PCR	postvac_3m	1	2021-04-21	5016.4	3.70039	91	1224,0	3.08778
2069	36.8009	1	1		0		COVID-19 Naive			2021-01-20	pfizer	2021-02-10	0		0	Geen positieve PCR	postvac_3m	1	2021-04-21	3929.2	3.5943	91	469,0	2.67117
2071	56.497	1	1		0		COVID-19 Naive			2021-01-20	pfizer	2021-02-26	0		0	Geen positieve PCR	postvac_3m	1	2021-04-23	5505.8	3.74082	93	2699,0	3.4312
2072	54.8036	1	1		4		Prior COVID-19		2020-04-01	2021-01-22	pfizer	2021-02-12	0		0	296	postvac_3m	1	2021-04-21	8901.3	3.94945	89	8116,0	3.90934
2075	56.0089	1	1		0		Prior COVID-19		2020-12-14	2021-01-22	pfizer	2021-02-12	0		0	39	postvac_3m	1	2021-04-23	5289.9	3.72345	91	2762,0	3.44122
2078	25.8063	1	1		0		COVID-19 Naive			2021-01-22	pfizer	2021-02-12	0		0	Geen positieve PCR	postvac_3m	1	2021-04-23	13271.8	4.12293	91	2614,0	3.41731
2079	21.5791	1	1		0		Prior COVID-19			2021-01-22	pfizer	2021-02-12	?		0	Geen positieve PCR	postvac_3m	1	2021-04-23	13213	4.121	91	10918,0	4.03814
2082	49.3135	2	1		0		COVID-19 Naive			2021-01-22	pfizer	2021-02-12	0		0	Geen positieve PCR	postvac_3m	1	2021-04-23	260.1	2.41514	91	63,3	1.8014
2083	39.3162	1	1		0		COVID-19 Naive			2021-01-22	pfizer	2021-02-18	0		0	Geen positieve PCR	postvac_3m	1	2021-04-21	3053.3	3.48477	89	885,0	2.94694
2086	39.7734	2	1		0		COVID-19 Naive			2021-01-22	pfizer	2021-02-12	0		0	Geen positieve PCR	postvac_3m	1	2021-04-23	2963.1	3.47175	91	1527,0	3.18384
2087	59.4723	1	1		0		COVID-19 Naive			2021-01-22	pfizer	2021-02-12	0		0	Geen positieve PCR	postvac_3m	1	2021-04-21	5792.9	3.7629	89	1243,0	3.09447
2088	66.2122	1	1		0		COVID-19 Naive			2021-01-22	pfizer	2021-02-12	0		0	Geen positieve PCR	postvac_3m	1	2021-04-23	2052.3	3.31224	91	768,0	2.88536
2090	46.7105	2	1		0		COVID-19 Naive			2021-01-22	pfizer	2021-02-12	1	2021-11-19	onbekend	Geen positieve PCR	postvac_3m	1	2021-04-23	2635.6	3.42088	91	1176,0	3.07041
2091	35.6612	1	1		0		COVID-19 Naive			2021-01-22	pfizer	2021-02-12	0		0	Geen positieve PCR	postvac_3m	1	2021-04-23	1437.1	3.15749	91	553,0	2.74273
2093	34.4969	1	1		0		COVID-19 Naive			2021-01-22	pfizer	2021-02-12	0		0	Geen positieve PCR	postvac_3m	1	2021-04-23	9215.4	3.96451	91	1605,0	3.20548
2095	75.1821	1	1		0		COVID-19 Naive			2021-01-22	pfizer	2021-02-12	1	2021-11-08	Pfizer	Geen positieve PCR	postvac_3m	1	2021-04-23	660.7	2.82	91	151,0	2.17898
2096	46.9569	1	1		0		COVID-19 Naive			2021-01-22	pfizer	2021-02-12	0		0	Geen positieve PCR	postvac_3m	1	2021-04-23	5212.3	3.71703	91	1356,0	3.13226
2097	67.861	2	1		3		COVID-19 Naive			2021-01-22	pfizer	2021-02-12	1	2021-10-28	Pfizer	Geen positieve PCR	postvac_3m	1	2021-04-23	988.6	2.99502	91	285,0	2.45484
2098	44.5353	2	1		0		COVID-19 Naive			2021-01-22	pfizer	2021-02-12	0		0	Geen positieve PCR	postvac_3m	1	2021-04-23	1701.9	3.23093	91	846,0	2.92737
2099	49.9487	1	1		2		COVID-19 Naive			2021-01-22	pfizer	2021-02-12	0		0	Geen positieve PCR	postvac_3m	1	2021-04-23	3445.4	3.53724	91	835,0	2.92169
2102	35.6776	1	1		0		COVID-19 Naive			2021-01-22	pfizer	2021-02-12	0		0	Geen positieve PCR	postvac_3m	1	2021-04-23	4358.4	3.63933	91	848,0	2.9284
2104	43.0582	1	1		0		COVID-19 Naive			2021-01-22	pfizer	2021-02-12	0		0	Geen positieve PCR	postvac_3m	1	2021-04-21	3908.8	3.59204	89	717,0	2.85552
2107	23.8884	1	1		0		COVID-19 Naive			2021-01-22	pfizer	2021-02-12	0		0	Geen positieve PCR	postvac_3m	1	2021-04-23	7486.3	3.87427	91	1688,0	3.22737
2109	41.2861	1	1		3		COVID-19 Naive			2021-01-22	pfizer	2021-02-12	0		0	Geen positieve PCR	postvac_3m	1	2021-04-23	1626.4	3.21123	91	336,0	2.52634
2111	61.9459	1	1		0		COVID-19 Naive			2021-01-22	pfizer	2021-02-12	0		0	Geen positieve PCR	postvac_3m	1	2021-04-23	807.2	2.90698	91	158,0	2.19866
2112	21.7516	2	1		0		COVID-19 Naive			2021-01-22	pfizer	2021-02-12	0		0	Geen positieve PCR	postvac_3m	1	2021-04-23	11205.3	4.04942	91	2351,0	3.37125
2113	57.6284	1	1		3		COVID-19 Naive			2021-01-22	pfizer	2021-02-12	1	2021-09-30	Pfizer	Geen positieve PCR	postvac_3m	1	2021-04-23	16021.6	4.20471	91	3430,0	3.53529
2114	40.3026	1	1		0		COVID-19 Naive			2021-01-22	pfizer	2021-02-12	0		0	Geen positieve PCR	postvac_3m	1	2021-04-21	2043.9	3.31046	89	1016,0	3.00689
2116	28.2123	2	1		0		COVID-19 Naive			2021-01-22	pfizer	2021-02-12	0		0	Geen positieve PCR	postvac_3m	1	2021-04-28	1335.2	3.12555	96	492,0	2.69197
2117	74.9405	2	1		0		COVID-19 Naive			2021-01-22	pfizer	2021-01-12	1	2021-10-27	Pfizer	Geen positieve PCR	postvac_3m	1	2021-04-23	3642.2	3.56136	91	563,0	2.75051
2119	28.7133	1	1		0		COVID-19 Naive			2021-01-22	pfizer	2021-02-12	0		0	Geen positieve PCR	postvac_3m	1	2021-04-23	3427.1	3.53493	91	911,0	2.95952
2121	64.089	2	1		0		COVID-19 Naive			2021-01-22	pfizer	2021-02-12	0		0	Geen positieve PCR	postvac_3m	1	2021-04-23	819.5	2.91355	91	266,0	2.42488
2124	35.5407	1	1		1.4	1	Prior COVID-19		2020-03-25	2021-01-22	pfizer		0		0		postvac_3m	1	?	20317.6	4.30787		14673,0	4.16652
2129	34.2478	1	1		0		COVID-19 Naive			2021-01-22	pfizer	2021-02-12	0		0	Geen positieve PCR	postvac_3m	1	2021-04-23	1254.7	3.09854	91	544,0	2.7356
2132	57.319	1	1		4		Prior COVID-19			2021-01-22	pfizer	2021-02-12	0		0	Geen positieve PCR	postvac_3m	1	2021-04-23	29529.3	4.47025	91	17566,0	4.24467
2133	60.0417	1	1		2.4		Prior COVID-19			2021-01-22	pfizer	2021-02-12	0		0	Geen positieve PCR	postvac_3m	1	2021-04-21	78294.1	4.89373	89	> 25000,0
2134	56.4203	2	1		0	1	Prior COVID-19		2020-10-15	2021-01-22	pfizer		?		0		postvac_3m	1	2021-04-23	6294.7	3.79898		3916,0	3.59284
2135	30.8036	2	1		0	1	COVID-19 Naive			2021-01-22	pfizer		?		0		postvac_3m	1	2021-04-23	6285.5	3.79834		1265,0	3.10209
2136	41.7707	1	1		0		COVID-19 Naive			2021-01-22	pfizer	2021-02-12	?		0	Geen positieve PCR	postvac_3m	1	2021-04-21	2364.4	3.37372	89	702,0	2.84634
2137	31.9952	1	1		0	1	COVID-19 Naive			2021-01-22	pfizer		?		0		postvac_3m	1	2021-04-23	3676.5	3.56543		1220,0	3.08636
2140	66.8912	1	1		3		COVID-19 Naive			2021-01-22	pfizer	2021-02-12	1	2021-10-19	pfizer	Geen positieve PCR	postvac_3m	1	2021-04-23	10180.3	4.00776	91	1850,0	3.26717
2141	34.5544	2	1		0		COVID-19 Naive			2021-01-22	pfizer	2021-02-12	0		0	Geen positieve PCR	postvac_3m	1	2021-04-23	2852.8	3.45527	91	1093,0	3.03862
2142	36.2889	2	1		0		COVID-19 Naive			2021-01-22	pfizer	2021-02-12	?		0	Geen positieve PCR	postvac_3m	1	2021-04-30	2305.6	3.36278	98	485,0	2.68574
2144	25.1328	1	1		2	1	COVID-19 Naive			2021-01-22	pfizer		0		0		postvac_3m	1	2021-04-23	9159.6	3.96188		1383,0	3.14082
Studienummer	Leeftijd bij vaccin 1 indien geen vaccindatum, rond die periode	Geslacht man=2 vrouw =1	Inclusie in studie postvaccinatie 10 maand?	Selectie studie 10m, deel post natuurlijke infectie	Selectie omikron pseudo neutralisatie Cf. tablad notities bewerkingen voor uitleg van nummers	Manuele toevoeging prior covid	Prior-COVID or not	Exclusie in juli 2020	Datum positieve PCR	Datum 1ste vaccin	Vaccintype	Datum 2e vaccin	3e vaccin voor bloedname op 10m	Datum 3e vaccin	Vaccintype	Tijd tussen positieve PCR en vaccin	Categorie postvac_T10m	Staal november 2021 (T10m)	Datum bloedname T10m	Abott anti-S antistoffen (AU/mL) T10m	Log10 anti-S Abott T10m	Aantal dagen na 1e vaccin T10m	Roche anti-S antistoffen (AU/mL) T10m	Log10 anti-S Roche T10m	Abott Anti-N staal 10m (AU/Ml°
7	62.8392	1	1		0	1	COVID-19 Naive			2021-01-28	pfizer		0		0		postvac_10m	1	2021-11-09	832	2.92012	285	862,0	2.93551	0.02
10	33.7488	1	1		1.4	1	Prior COVID-19			2021-01-22	pfizer		0		0		postvac_10m	1	2021-11-09	8091.5	3.90803	291	5767,0	3.76095	0.29
13	54.6995	1	1		4		Prior COVID-19		2020-05-12	2021-01-22	Pfizer	2021-02-12	0		0	255	postvac_10m	1	2021-11-18	5117.5	3.70906	300	8171,0	3.91228	1.13
16	47.6968	1	1		0		COVID-19 Naive			2021-01-22	pfizer	2021-02-12	0		0	Geen positieve PCR	postvac_10m	1	2021-11-09	2496.3	3.3973	291	3018,0	3.47972	0.1
21	63.0253	1	1		0	1	COVID-19 Naive			2021-01-28	Pfizer		0		0		postvac_10m	1	2021-11-09	130.5	2.11561	285	133,0	2.12385	0.51
24	57.5599	1	1		0		COVID-19 Naive			2021-01-22	pfizer	2021-02-12	0		0	Geen positieve PCR	postvac_10m	1	2021-11-18	1831.1	3.26271	300	2232,0	3.34869	0.18
30	52.0836	1	1		4		Prior COVID-19		2020-04-07	2021-01-22	Pfizer	2021-02-12	0		0	290	postvac_10m	1	2021-11-18	12896.6	4.11048	300	11946	4.07722	0.36
34	58.7406	1	1		0		Prior COVID-19		2020-11-03	2021-01-22	pfizer	2021-02-12	0		0	80	postvac_10m	1	2021-11-23	7827.8	3.89364	305	5315,0	3.7255	2.54
37	56.9952	1	1		0		COVID-19 Naive			2021-01-22	Pfizer	2021-02-12	0		0	Geen positieve PCR	postvac_10m	1	2021-11-09	84.8	1.9284	291	50,7	1.70501	0.02
38	38.5407	1	1		0	1	COVID-19 Naive			2021-01-28	pfizer		0		0		postvac_10m	1	2021-11-09	769.2	2.88604	285	974,0	2.98856	0.05
48	47.2067	1	1		0		COVID-19 Naive			2021-01-21	Pfizer	2021-02-10	0		0	Geen positieve PCR	postvac_10m	1	2021-11-09	363.5	2.5605	292	366,0	2.56348	0.05
52	17.1548	1	1		2	1	COVID-19 Naive			2021-01-28	Pfizer		0		0		postvac_10m	1	2021-11-09	34839.4	4.54207	285	21041	4.32307	2.95
55	20.434	1	1		2		COVID-19 Naive			2021-01-20	pfizer	2021-02-10	0		0	Geen positieve PCR	postvac_10m	1	2021-11-25	29619.2	4.47157	309	> 25000,0		2.76
56	?	2	1		0	1	COVID-19 Naive			2021-01-20	pfizer		0		0		postvac_10m	1	2021-11-18	330.1	2.51865	302	239,0	2.3784	0.01
57	59.9459	2	1		4		Prior COVID-19		2020-04-23	2021-01-22	pfizer	2021-02-12	0		0	274	postvac_10m	1	2021-11-09	26295.4	4.41988	291	> 25000,0		0.54
60	58.5462	1	1		0		COVID-19 Naive			2021-01-20	pfizer	2021-02-10	0		0	Geen positieve PCR	postvac_10m	1	2021-11-09	634.3	2.80229	293	832,0	2.92012	0.02
64	26.0363	1	1		0		COVID-19 Naive			2021-01-20	pfizer	2021-02-10	0		0	Geen positieve PCR	postvac_10m	1	2021-11-25	1319.1	3.12028	309	1561,0	3.1934	0.01
67	63.809	1	1		0	1	COVID-19 Naive			2021-01-22	pfizer		0		0		postvac_10m	1	2021-11-09	287.5	2.45864	291	236,0	2.37291	0.03
69	59.2587	1	1		0	1	COVID-19 Naive			2021-01-28	Pfizer		0		0		postvac_10m	1	2021-11-09	1163.1	3.06562	285	1075	3.03141	0.01
76	53.1465	1	1		0		COVID-19 Naive			2021-01-22	Pfizer	2021-02-12	0		0	Geen positieve PCR	postvac_10m	1	2021-11-09	437.8	2.64128	291	217,0	2.33646	0.07
79	56.6366	1	1		0	1	Prior COVID-19		2020-04-24	2021-01-28	Pfizer		0		0		postvac_10m	1	2021-11-09	218.6	2.33965	285	233,0	2.36736	0.01
84	51.8912	1	1		0		COVID-19 Naive			2021-01-22	Pfizer	2021-02-12	0		0	Geen positieve PCR	postvac_10m	1	2021-11-09	313.2	2.49582	291	118,0	2.07188	0.14
85	42.5626	1	1		2.4	1	Prior COVID-19		2020-12-10	2021-01-20	pfizer						postvac_10m	1	2021-11-09	22705	4.35612		> 25000,0		1.83
86	52.9213	1	1		0		Prior COVID-19		2020-04-14	2021-01-22	pfizer	2021-02-12	0		0	283	postvac_10m	1	2021-11-09	1088.4	3.03679	291	1342,0	3.12775	0.19
91	59.8994	1	1		0		COVID-19 Naive			2021-01-22	pfizer	2021-02-12	0		0	Geen positieve PCR	postvac_10m	1	2021-11-18	205.9	2.31366	300	229,0	2.35984	0.02
96	48.59	1	1		0		COVID-19 Naive			2021-01-22	pfizer	2021-02-12	1	2021-10-01	pfizer	Geen positieve PCR	postvac_10m	1	2021-11-09	31098.8	4.49274	291	>25000		0.02
98	33.6311	1	1		0	1	COVID-19 Naive			2021-01-28	pfizer		0		0		postvac_10m	1	2021-11-09	856	2.93247	285	647,0	2.8109	1.26
105	57.2067	1	1		0	1	COVID-19 Naive			2021-01-28	pfizer		0		0		postvac_10m	1	2021-11-09	532.5	2.72632	285	559,0	2.74741	0.03
110	39.0062	2	1		0		COVID-19 Naive			2021-01-22	pfizer	12-2-2021	0		0	Geen positieve PCR	postvac_10m	1	2021-11-09	649.5	2.81258	291	894,0	2.95134	0.04
111	58.6776	1	1		0		Prior COVID-19		2020-04-24	2021-01-22	pfizer	2021-02-12	0		0	273	postvac_10m	1	2021-11-18	4702.9	3.67237	300	7551,0	3.878	0.53
114	53.2998	1	1		0		COVID-19 Naive			2021-01-22	pfizer	2021-02-12	0		0	Geen positieve PCR	postvac_10m	1	2021-11-09	165.5	2.2188	291	166,0	2.22011	0.09
117	46.6776	1	1		0		Prior COVID-19		2020-04-22	2021-01-22	Pfizer	2021-02-12	0		0	275	postvac_10m	1	2021-11-09	4568	3.65973	291	8251,0	3.91651	0.08
119	52.9733	1	1		0	1	Prior COVID-19		2020-04-10	2021-01-28	pfizer		0		0		postvac_10m	1	2021-11-18	3520.4	3.54659	294	6037,0	3.78082	0.92
128	56.4559	1	1		0		COVID-19 Naive			2021-01-22	Pfizer	2021-02-12	0		0	Geen positieve PCR	postvac_10m	1	2021-11-09	237.6	2.37585	291	95,6	1.98046	0.01
130	51.3627	1	1		0		COVID-19 Naive			2021-01-20	pfizer	2021-02-10	0		0	Geen positieve PCR	postvac_10m	1	2021-11-09	281.6	2.44963	293	141,0	2.14922	0.01
131	49.998	1	1		0	1	Prior COVID-19			2021-01-28	pfizer		0		0		postvac_10m	1	2021-11-09	2823.9	3.45085	285	2993,0	3.47611	0.22
140	39.8364	1	1		0		COVID-19 Naive			2021-01-20	Pfizer	2021-02-10	0		0	Geen positieve PCR	postvac_10m	1	2021-11-18	525.1	2.72024	302	780,0	2.89209	0.09
146	34.4066	1	1		0		COVID-19 Naive			2021-01-20	pfizer	12-2-2021	0		0	Geen positieve PCR	postvac_10m	1	2021-11-09	600.7	2.77866	293	1020,0	3.0086	0.02
147	36.7461	1	1		0		COVID-19 Naive			2021-01-22	pfizer	2021-02-12	0		0	Geen positieve PCR	postvac_10m	1	2021-11-09	244.8	2.38881	291	194,0	2.2878	0.06
150	60.2232	1	1		0		COVID-19 Naive			2021-01-22	pfizer	2021-02-12	0		0	Geen positieve PCR	postvac_10m	1	2021-01-18	109.9	2.041		117,0	2.06819	0.01
152	27.1765	2	1		0	1	COVID-19 Naive			2021-01-28	pfizer		0		0		postvac_10m	1	2021-11-18	342.3	2.53441	294	354,0	2.549	0.02
153	56.6859	1	1		0	1	COVID-19 Naive			2021-01-28	pfizer		0		0		postvac_10m	1	2021-11-09	332.2	2.5214	285	333,0	2.52244	0.27
158	60.8474	1	1		0		COVID-19 Naive			2021-01-22	pfizer	2021-02-10	0		0	Geen positieve PCR	postvac_10m	1	2021-11-09	199.8	2.3006	291	341,0	2.53275	0.01
2000	42.6585	1	1		3		COVID-19 Naive			2021-01-20	pfizer	2021-02-10	1	2021-09-29	Pfizer	Geen positieve PCR	postvac_10m	1	2021-11-18	31459.3	4.49775	302	> 25000,0		0.17
2002	39.4859	1	1		2		COVID-19 Naive			2021-01-20	pfizer	2021-02-12	0		0	Geen positieve PCR	postvac_10m	1	2021-11-18	80000	4.90309	302	> 25000,0		6.99
2003	41.716	2	1		0		COVID-19 Naive			2021-01-20	pfizer	2021-02-10	0		0	Geen positieve PCR	postvac_10m	1	2021-11-09	189.5	2.27761	293	83,7	1.92273	0.04
2004	48.8775	2	1		0		COVID-19 Naive			2021-01-20	pfizer	2021-02-10	0		0	Geen positieve PCR	postvac_10m	1	2021-11-09	363.5	2.5605	293	405,0	2.60746	0.02
2005	43.2916	2	1		0		COVID-19 Naive			2021-01-20	pfizer	2021-02-10	0		0	Geen positieve PCR	postvac_10m	1	2021-11-18	326.2	2.51348	302	205,0	2.31175	1.91
2006	56.7789	2	1		0		COVID-19 Naive			2021-01-20	pfizer	2021-02-10	0		0	Geen positieve PCR	postvac_10m	1	2021-11-18	161.8	2.20898	302	118,0	2.07188	0.04
2007	54.5352	2	1		0		COVID-19 Naive			2021-01-20	pfizer	2021-02-10	0		0	Geen positieve PCR	postvac_10m	1	2021-11-09	269.3	2.43024	293	165,0	2.21748	0.13
2008	54.5161	2	1		0		COVID-19 Naive			2021-01-20	pfizer	2021-02-10	0		0	Geen positieve PCR	postvac_10m	1	2021-11-09	230.2	2.36211	293	144,0	2.15836	0.01
2009	52.2259	2	1		0		COVID-19 Naive			2021-01-20	pfizer	2021-02-10	0		0	Geen positieve PCR	postvac_10m	1	2021-11-09	179.2	2.25334	293	116,0	2.06446	0.02
2010	45.4039	1	1		0		COVID-19 Naive			2021-01-20	pfizer	2021-02-10	0		0	Geen positieve PCR	postvac_10m	1	2021-11-18	443.6	2.64699	302	548,0	2.73878	0.04
2011	62.3162	2	1		0		COVID-19 Naive			2021-01-20	pfizer	2021-02-10	0		0	Geen positieve PCR	postvac_10m	1	2021-11-18	1419.4	3.1521	302	1407,0	3.14829	0.05
2014	36.9925	1	1		0		COVID-19 Naive			2021-01-20	pfizer	2021-02-10	0		0	Geen positieve PCR	postvac_10m	1	2021-11-09	109.2	2.03822	293	98,0	1.99123	0.1
2015	62.8665	1	1		0		COVID-19 Naive			2021-01-20	pfizer	2021-02-10	0		0	Geen positieve PCR	postvac_10m	1	2021-11-09	360.3	2.55666	293	219,0	2.34044	0.02
2016	66.9952	1	1		3		COVID-19 Naive			2021-01-20	pfizer	2021-02-10	1	2021-11-04	Pfizer	Geen positieve PCR	postvac_10m	1	2021-11-18	12826.8	4.10812	302	22409,0	4.35042	0.74
2017	50.9459	1	1		0		COVID-19 Naive			2021-01-20	pfizer	2021-02-10	0		0	Geen positieve PCR	postvac_10m	1	2021-11-09	187.3	2.27254	293	211,0	2.32428	0.05
2018	49.9569	1	1		0		COVID-19 Naive			2021-01-20	pfizer	2021-02-10	0		0	Geen positieve PCR	postvac_10m	1	2021-11-09	402.4	2.60466	293	401,0	2.60314	0.09
2019	58.7214	1	1		0		COVID-19 Naive			2021-01-20	pfizer	2021-02-10	0		0	Geen positieve PCR	postvac_10m	1	2021-11-09	438.4	2.64187	293	374,0	2.57287	0.03
2022	61.0253	1	1		0		COVID-19 Naive			2021-01-20	pfizer	2021-02-10	0		0	Geen positieve PCR	postvac_10m	1	2021-11-09	640.9	2.80679	293	529,0	2.72346	0.04
2024	42.36	1	1		4		Prior COVID-19			2021-01-20	pfizer	2021-02-10	0		0	Geen positieve PCR	postvac_10m	1	2021-11-09	8172.7	3.91237	293	15038,0	4.17719	0.7
2026	52.3683	1	1		0		Prior COVID-19		2020-04-01	2021-01-20	pfizer	2021-02-12	0		0	294	postvac_10m	1	2021-11-09	1881.9	3.2746	293	2055,0	3.31281	0.12
2028	20.883	1	1		0		COVID-19 Naive			2021-01-20	pfizer	2021-02-10	0		0	Geen positieve PCR	postvac_10m	1	2021-11-25	205	2.31175	?	183,0	2.26245	0.02
2029	41.0644	1	1		0		COVID-19 Naive			2021-01-20	pfizer	2021-02-10	0		0	Geen positieve PCR	postvac_10m	1	2021-11-09	573.9	2.75884	293	864,0	2.93651	0.08
2031	45.1	1	1		0		COVID-19 Naive			2021-01-20	pfizer	2021-02-12	0		0	Geen positieve PCR	postvac_10m	1	2021-11-09	340.9	2.53263	293	230,0	2.36173	0.01
2032	17.7762	1	1		2.4		Prior COVID-19		2020-07-01	2021-01-20	pfizer	2021-02-10	0		0	203	postvac_10m	1	2021-11-23	73888.4	4.86858	307	> 25000,0		6.12
2033	60.4887	1	1		0		COVID-19 Naive			2021-01-20	pfizer	2021-02-10	0		0	Geen positieve PCR	postvac_10m	1	2021-11-23	207.2	2.31639	307	236,0	2.37291	0.03
2034	77.8337	1	1		0		COVID-19 Naive			2021-01-20	pfizer	2021-02-10	0		0	Geen positieve PCR	postvac_10m	1	2021-11-09	117.8	2.07115	293	87,6	1.9425	0.02
2036	69.9049	1	1		3		COVID-19 Naive			2021-01-20	pfizer	2021-02-10	1	2021-10-20	pfizer	Geen positieve PCR	postvac_10m	1	2021-11-09	17231.3	4.23632	293	> 25000,0		0.11
2038	65.0917	1	1		3		COVID-19 Naive			2021-01-20	pfizer	2021-02-10	1	2021-10-27	pfizer	Geen positieve PCR	postvac_10m	1	2021-11-09	29659.5	4.47216	293	> 25000,0		0.23
2039	63.9651	1	1		0		COVID-19 Naive			2021-01-20	pfizer	2021-02-10	0		0	Geen positieve PCR	postvac_10m	1	2021-11-09	255.4	2.40722	293	139,0	2.14301	0.02
2040	63.7844	1	1		2		COVID-19 Naive			2021-01-20	pfizer	2021-02-10	0		0	Geen positieve PCR	postvac_10m	1	2021-11-18	80000	4.90309	302	> 25000,0		2.9
2042	64.2971	2	1		3		COVID-19 Naive			2021-01-20	pfizer	2021-02-10	1	2021-10-08	Pfizer	Geen positieve PCR	postvac_10m	1	2021-11-18	42220.4	4.62552	302	> 25000,0		0.01
2043	46.5955	2	1		0		COVID-19 Naive			2021-01-20	pfizer	2021-02-10	0		0	Geen positieve PCR	postvac_10m	1	2021-11-18	89.6	1.95231	302	40,9	1.61172	0.04
2044	40.4833	1	1		0		COVID-19 Naive			2021-01-20	pfizer	2021-02-10	0		0	Geen positieve PCR	postvac_10m	1	2021-11-18	932.8	2.96979	302	682,0	2.83378	0.04
2046	87.6612	2	1		3		COVID-19 Naive			2021-01-20	pfizer	2021-02-10	1	2021-10-12	Pfizer	Geen positieve PCR	postvac_10m	1	2021-11-18	41761.8	4.62078	302	> 25000,0		0.03
2047	36.6366	1	1		0		COVID-19 Naive			2021-01-20	pfizer	2021-02-10	0		0	Geen positieve PCR	postvac_10m	1	2021-11-10	461.3	2.66398	294	521,0	2.71684	0.03
2048	66.4969	1	1		3		COVID-19 Naive			2021-01-20	pfizer	2021-02-10	1	2021-10-20	Pfizer	Geen positieve PCR	postvac_10m	1	2021-11-18	63976.6	4.80602	302	> 25000,0		0.38
2050	58.7077	2	1		0		COVID-19 Naive			2021-01-20	pfizer	2021-02-10	0		0	Geen positieve PCR	postvac_10m	1	2021-11-09	300.2	2.47741	293	247,0	2.3927	0.08
2051	44.768	2	1		3		COVID-19 Naive			2021-01-20	pfizer	2021-02-10	1	2021-09-30	Pfizer	Geen positieve PCR	postvac_10m	1	2021-11-18	38070.6	4.58059	302	> 25000,0		0.09
2052	62.6913	2	1		0		COVID-19 Naive			2021-01-20	pfizer	2021-02-10	0		0	Geen positieve PCR	postvac_10m	1	2021-11-09	726.4	2.86118	293	466,0	2.66839	0.07
2053	47.0972	1	1		0		Prior COVID-19			2021-01-20	pfizer	2021-02-10	0		0	Geen positieve PCR	postvac_10m	1	2021-11-09	1710.1	3.23302	293	1464,0	3.16554	0.05
2054	58.9268	2	1		0		COVID-19 Naive			2021-01-20	pfizer	2021-02-10	0		0	Geen positieve PCR	postvac_10m	1	2021-11-09	154.5	2.18893	293	66,5	1.82282	0.78
2055	48.6804	1	1		0		COVID-19 Naive			2021-01-20	pfizer	2021-02-10	0		0	Geen positieve PCR	postvac_10m	1	2021-11-09	511.3	2.70868	293	668,0	2.82478	0.03
2056	72.8282	1	1		3		COVID-19 Naive			2021-01-20	pfizer	2021-02-10	1	2021-10-19	pfizer	Geen positieve PCR	postvac_10m	1	2021-11-09	18896.1	4.27637	293	> 25000,0		0.04
2057	51.4066	1	1		0		COVID-19 Naive			2021-01-20	pfizer	2021-02-10	0		0	Geen positieve PCR	postvac_10m	1	2021-11-09	460.8	2.66351	293	430,0	2.63347	0.05
2059	71.7241	2	1		3		COVID-19 Naive			2021-01-20	pfizer	2021-02-10	1	2021-10-20	pfizer	Geen positieve PCR	postvac_10m	1	2021-11-09	77065.8	4.88686	293	> 25000,0		0.02
2060	56.6448	1	1		4		Prior COVID-19		2020-04-01	2021-01-20	pfizer	2021-02-10	0		0	294	postvac_10m	1	2021-11-09	3319.9	3.52113	293	3667	3.56431	0.34
2061	56.256	1	1		4		Prior COVID-19			2021-01-20	pfizer	2021-02-10	0		0	Geen positieve PCR	postvac_10m	1	2021-11-18	4431.1	3.64651	302	7778,0	3.89087	0.37
2063	52.6256	2	1		0		COVID-19 Naive			2021-01-20	pfizer	2021-02-10	0		0	Geen positieve PCR	postvac_10m	1	2021-11-18	771.7	2.88745	302	900,0	2.95424	0.02
2064	54.6858	2	1		0		COVID-19 Naive			2021-01-20	pfizer	2021-02-10	0		0	Geen positieve PCR	postvac_10m	1	2021-11-09	1136.5	3.05557	293	1070,0	3.02938	0.03
2065	39.4805	1	1		0		COVID-19 Naive			2021-01-20	pfizer	2021-02-10	0		0	Geen positieve PCR	postvac_10m	1	2021-11-09	460.1	2.66285	293	417,0	2.62014	0.01
2069	36.8009	1	1		0		COVID-19 Naive			2021-01-20	pfizer	2021-02-10	0		0	Geen positieve PCR	postvac_10m	1	2021-11-18	247.3	2.39322	302	104,0	2.01703	0.16
2071	56.497	1	1		0		COVID-19 Naive			2021-01-20	pfizer	2021-02-26	0		0	Geen positieve PCR	postvac_10m	1	2021-11-18	1079.4	3.03318	302	735,0	2.86629	0.02
2072	54.8036	1	1		4		Prior COVID-19		2020-04-01	2021-01-22	pfizer	2021-02-12	0		0	296	postvac_10m	1	2021-11-09	2992.5	3.47603	291	6773,0	3.83078	0.03
2075	56.0089	1	1		0		Prior COVID-19		2020-12-14	2021-01-22	pfizer	2021-02-12	0		0	39	postvac_10m	1	2021-11-18	954.4	2.97973	300	897,0	2.95279	0.41
2078	25.8063	1	1		0		COVID-19 Naive			2021-01-22	pfizer	2021-02-12	0		0	Geen positieve PCR	postvac_10m	1	2021-11-18	2287.5	3.35936	300	1003,0	3.0013	0.18
2079	21.5791	1	1		0		Prior COVID-19			2021-01-22	pfizer	2021-02-12	?		0	Geen positieve PCR	postvac_10m	1	?	2928.1	3.46659	#VALUE!	4463,0	3.64963	0.08
2082	49.3135	2	1		0		COVID-19 Naive			2021-01-22	pfizer	2021-02-12	0		0	Geen positieve PCR	postvac_10m	1	2021-11-18	50	1.69897	300	25,3	1.40312	0.09
2083	39.3162	1	1		0		COVID-19 Naive			2021-01-22	pfizer	2021-02-18	0		0	Geen positieve PCR	postvac_10m	1	2021-11-09	344.7	2.53744	291	359,0	2.55509	0.05
2086	39.7734	2	1		0		COVID-19 Naive			2021-01-22	pfizer	2021-02-12	0		0	Geen positieve PCR	postvac_10m	1	2021-11-18	545.6	2.73687	300	507	2.70501	0.07
2087	59.4723	1	1		0		COVID-19 Naive			2021-01-22	pfizer	2021-02-12	0		0	Geen positieve PCR	postvac_10m	1	2021-11-10	855.7	2.93232	292	803,0	2.90472	0.3
2088	66.2122	1	1		0		COVID-19 Naive			2021-01-22	pfizer	2021-02-12	0		0	Geen positieve PCR	postvac_10m	1	2021-11-18	448.6	2.65186	300	206,0	2.31387	0.16
2090	46.7105	2	1		0		COVID-19 Naive			2021-01-22	pfizer	2021-02-12	1	2021-11-19	onbekend	Geen positieve PCR	postvac_10m	1	2021-11-24	2729.4	3.43607	306	6210,0	3.79309	0.05
2091	35.6612	1	1		0		COVID-19 Naive			2021-01-22	pfizer	2021-02-12	0		0	Geen positieve PCR	postvac_10m	1	2021-11-09	304.3	2.4833	291	149	2.17319	0.02
2093	34.4969	1	1		0		COVID-19 Naive			2021-01-22	pfizer	2021-02-12	0		0	Geen positieve PCR	postvac_10m	1	2021-11-09	771.4	2.88728	291	880,0	2.94448	0.07
2095	75.1821	1	1		0		COVID-19 Naive			2021-01-22	pfizer	2021-02-12	1	2021-11-08	Pfizer	Geen positieve PCR	postvac_10m	1	2021-11-18	4784.5	3.67984	300	6796,0	3.83225	0.01
2096	46.9569	1	1		0		COVID-19 Naive			2021-01-22	pfizer	2021-02-12	0		0	Geen positieve PCR	postvac_10m	1	2021-11-15	837.5	2.92298	297	1139,0	3.05652	0.16
2097	67.861	2	1		3		COVID-19 Naive			2021-01-22	pfizer	2021-02-12	1	2021-10-28	Pfizer	Geen positieve PCR	postvac_10m	1	2021-11-09	8491.2	3.92897	291	10659,0	4.02772	0.02
2098	44.5353	2	1		0		COVID-19 Naive			2021-01-22	pfizer	2021-02-12	0		0	Geen positieve PCR	postvac_10m	1	2021-11-18	255.9	2.40807	300	212,0	2.32634	0.02
2099	49.9487	1	1		2		COVID-19 Naive			2021-01-22	pfizer	2021-02-12	0		0	Geen positieve PCR	postvac_10m	1	2021-11-25	54342.8	4.73514	307	> 25000,0		0.91
2102	35.6776	1	1		0		COVID-19 Naive			2021-01-22	pfizer	2021-02-12	0		0	Geen positieve PCR	postvac_10m	1	2021-11-09	353.8	2.54876	291	369,0	2.56703	0.02
2104	43.0582	1	1		0		COVID-19 Naive			2021-01-22	pfizer	2021-02-12	0		0	Geen positieve PCR	postvac_10m	1	2021-11-18	394.2	2.59572	300	511,0	2.70842	0.05
2107	23.8884	1	1		0		COVID-19 Naive			2021-01-22	pfizer	2021-02-12	0		0	Geen positieve PCR	postvac_10m	1	2021-11-09	883.2	2.94606	291	869,0	2.93902	0.01
2109	41.2861	1	1		3		COVID-19 Naive			2021-01-22	pfizer	2021-02-12	0		0	Geen positieve PCR	postvac_10m	1	2021-11-30	17157.1	4.23444	#VALUE!	18615	4.26986	0.49
2111	61.9459	1	1		0		COVID-19 Naive			2021-01-22	pfizer	2021-02-12	0		0	Geen positieve PCR	postvac_10m	1	2021-11-09	95.1	1.97818	291	77,1	1.88705	0.06
2112	21.7516	2	1		0		COVID-19 Naive			2021-01-22	pfizer	2021-02-12	0		0	Geen positieve PCR	postvac_10m	1	2021-11-25	2227.8	3.34788	307	1504	3.17725	0.03
2113	57.6284	1	1		3		COVID-19 Naive			2021-01-22	pfizer	2021-02-12	1	2021-09-30	Pfizer	Geen positieve PCR	postvac_10m	1	2021-11-18	75828	4.87983	300	> 25000,0		0.02
2114	40.3026	1	1		0		COVID-19 Naive			2021-01-22	pfizer	2021-02-12	0		0	Geen positieve PCR	postvac_10m	1	2021-11-18	331.2	2.52009	300	456,0	2.65896	0.01
2116	28.2123	2	1		0		COVID-19 Naive			2021-01-22	pfizer	2021-02-12	0		0	Geen positieve PCR	postvac_10m	1	2021-11-09	792.9	2.89922	291	437,0	2.64048	0.04
2117	74.9405	2	1		0		COVID-19 Naive			2021-01-22	pfizer	2021-01-12	1	2021-10-27	Pfizer	Geen positieve PCR	postvac_10m	1	2021-11-09	41078	4.61361	291	> 25000,0		0.17
2119	28.7133	1	1		0		COVID-19 Naive			2021-01-22	pfizer	2021-02-12	0		0	Geen positieve PCR	postvac_10m	1	2021-11-09	605.7	2.78226	291	379	2.57864	0.03
2121	64.089	2	1		0		COVID-19 Naive			2021-01-22	pfizer	2021-02-12	0		0	Geen positieve PCR	postvac_10m	1	2021-11-09	128.5	2.1089	291	81,1	1.90902	1.15
2124	35.5407	1	1		1.4	1	Prior COVID-19		2020-03-25	2021-01-22	pfizer		0		0		postvac_10m	1	2021-11-09	6543.5	3.81581	291	5364	3.72949	0.26
2129	34.2478	1	1		0		COVID-19 Naive			2021-01-22	pfizer	2021-02-12	0		0	Geen positieve PCR	postvac_10m	1	2021-11-18	423.5	2.62685	300	441	2.64444	0.02
2132	57.319	1	1		4		Prior COVID-19			2021-01-22	pfizer	2021-02-12	0		0	Geen positieve PCR	postvac_10m	1	2021-11-09	15156.3	4.18059	291	9812,0	3.99176	1.31
2133	60.0417	1	1		2.4		Prior COVID-19			2021-01-22	pfizer	2021-02-12	0		0	Geen positieve PCR	postvac_10m	1	2021-11-29	31774.8	4.50208		18667	4.27107	1.57
2134	56.4203	2	1		0	1	Prior COVID-19		2020-10-15	2021-01-22	pfizer		?		0		postvac_10m	1	2021-11-17	1392.2	3.1437	#VALUE!	884,0	2.94645	0.16
2135	30.8036	2	1		0	1	COVID-19 Naive			2021-01-22	pfizer		?		0		postvac_10m	1	2021-11-17	813.6	2.91041	299	831,0	2.9196	0.1
2136	41.7707	1	1		0		COVID-19 Naive			2021-01-22	pfizer	2021-02-12	?		0	Geen positieve PCR	postvac_10m	1	2021-11-18	308.5	2.48926	300	388,0	2.58883	0.02
2137	31.9952	1	1		0	1	COVID-19 Naive			2021-01-22	pfizer		?		0		postvac_10m	1	?	1416.5	3.15122	#VALUE!	1908,0	3.28058	0.03
2140	66.8912	1	1		3		COVID-19 Naive			2021-01-22	pfizer	2021-02-12	1	2021-10-19	pfizer	Geen positieve PCR	postvac_10m	1	2021-11-09	30341	4.48203	291	> 25000,0		0.02
2141	34.5544	2	1		0		COVID-19 Naive			2021-01-22	pfizer	2021-02-12	0		0	Geen positieve PCR	postvac_10m	1	2021-11-17	546.4	2.73751	299	581,0	2.76418	0.02
2142	36.2889	2	1		0		COVID-19 Naive			2021-01-22	pfizer	2021-02-12	?		0	Geen positieve PCR	postvac_10m	1	2021-11-19	369.1	2.56714	#VALUE!	200,0	2.30103	0.03
2144	25.1328	1	1		2	1	COVID-19 Naive			2021-01-22	pfizer		0		0		postvac_10m	1	2021-11-09	78075.2	4.89251	291	>25000		1.21

## Sheet: longformat_HCW_ruw
Studienummer	Leeftijd bij vaccin 1 indien geen vaccindatum, rond die periode	Geslacht man=2 vrouw =1	Inclusie in studie postvaccinatie 10 maand?	Selectie studie 10m, deel post natuurlijke infectie	Selectie omikron pseudo neutralisatie Cf. tablad notities bewerkingen voor uitleg van nummers	Manuele toevoeging prior covid	Prior-COVID or not	Exclusie in juli 2020	Datum positieve PCR	Datum 1ste vaccin	Vaccintype	Datum 2e vaccin	3e vaccin voor bloedname op 10m	Datum 3e vaccin	Vaccintype	Tijd tussen positieve PCR en vaccin	Categorie HCW_3m	Staal juni/juli 2020 (HCW_3m)	Datum bloedname HCW_3m	Abott Anti-S antistoffen AU/mL HCW_3m	Log10 anti-S Abott staal HCW_3m	Aantal dagen na 1e positieve PCR HCW_3m	Roche Anti-S juni/jul 2020	Log10 anti-S Roche HCW_3m	Abott Anti-N antistoffen HCW_3m
36	25.3327	1	0	1			Prior COVID-19		2020-03-19	2021-01-28	Pfizer		0		0		HCW_3m		2020-06-24	180.4	2.25624	97	50,4	1.70243	0.67
224	50.9021	1	0	1			Prior COVID-19		2020-03-30	2021-01-15	pfizer						HCW_3m		2020-06-29	200.9	2.30298	91	19,6	1.29226	3.28
225	59.8638	1	0	1			Prior COVID-19		2020-03-30	2021-01-15	pfizer						HCW_3m		2020-06-29	283.4	2.4524	91	44,9	1.65225	3.1
583	59.6557	1	0	1	5		Prior COVID-19		2020-04-06	2021-01-29	pfizer						HCW_3m		2020-06-29	3864.9	3.58714	84	418,0	2.62118	6.22
591	47.8282	1	0	1			Prior COVID-19		2020-04-04	2021-01-15	pfizer						HCW_3m		2020-06-29	92.3	1.9652	86	25,5	1.40654	0.88
593	53.0226	2	0	1			Prior COVID-19		2020-04-10	2021-01-15	pfizer						HCW_3m		2020-06-29	791.5	2.89845	80	146,0	2.16435	7.13
595	49.3299	1	0	1	5		Prior COVID-19		2020-04-10	2021-01-15	pfizer						HCW_3m		2020-06-29	799.6	2.90287	80	144,0	2.15836	3.48
596	48.7735	2	0	1			Prior COVID-19		2020-03-31	2021-01-15	pfizer						HCW_3m		2020-06-29	343.2	2.53555	90	29,9	1.47567	5.7
597	48.1602	1	0	1			Prior COVID-19		2020-04-06	2021-01-29	pfizer						HCW_3m		2020-06-29	759.3	2.88041	84	263,0	2.41996	8.42
598	21.7653	1	0	1			Prior COVID-19		2020-04-10	2021-01-29	pfizer						HCW_3m		2020-06-29	296.3	2.47173	80	84,0	1.92428	3.76
602	44.2752	1	0	1			Prior COVID-19		2020-03-29	2021-01-29	pfizer						HCW_3m		2020-06-29	438.9	2.64237	92	115,0	2.0607	1.95
609	38.6639	1	0	1			Prior COVID-19		2020-04-10	2021-01-27	pfizer						HCW_3m		2020-06-30	469.1	2.67127	81	88,6	1.94743	2.59
634	56.4121	1	0	1			Prior COVID-19		2020-04-07	2021-01-28	pfizer						HCW_3m		2020-07-02	126.1	2.10072	86	21,2	1.32634	0.41
635	50.1793	2	0	1			Prior COVID-19		2020-03-30	2021-01-19	pfizer						HCW_3m		2020-06-30	1029.5	3.01263	92	130,0	2.11394	4.59
640	24.7598	1	0	1			Prior COVID-19		2020-04-07	2021-01-28	pfizer						HCW_3m		2020-07-02	303.2	2.48173	86	35,1	1.54531	3.46
644	28.4422	2	0	1			Prior COVID-19		2020-04-03	2021-01-28	pfizer						HCW_3m		2020-07-02	431.9	2.63538	90	110,0	2.04139	2.17
646	59.5024	1	0	1			Prior COVID-19		2020-04-09	2021-01-28	pfizer						HCW_3m		2020-07-02	2228.5	3.34801	84	141,0	2.14922	7.2
656	62.8884	1	0	1			Prior COVID-19		2020-04-02	2021-01-28	pfizer						HCW_3m		2020-07-02	424	2.62737	91	142,0	2.15229	3.37
662	55.9623	1	0	1	5		Prior COVID-19		2020-04-07	2021-01-28	pfizer						HCW_3m		2020-07-02	4342.5	3.63774	86	470,0	2.6721	7.79
667	56.8255	1	0	1			Prior COVID-19		2020-04-07	2021-01-28	PFIZER						HCW_3m		2020-07-02	176	2.24551	86	22,2	1.34635	1.67
669	55.4723	1	0	1			Prior COVID-19		2020-03-27	2021-01-28	pfizer						HCW_3m		2020-07-02	292.1	2.46553	97	59,5	1.77452	4.75
674	52.2478	1	0	1			Prior COVID-19		2020-04-07	2021-01-28	pfizer						HCW_3m		2020-07-02	590.2	2.771	86	177,0	2.24797	6.52
675	39.7816	1	0	1			Prior COVID-19		2020-04-07	2021-01-28	pfizer						HCW_3m		2020-07-02	584.3	2.76664	86	171,0	2.233	4.16
676	30.8111	1	0	1			Prior COVID-19		2020-04-07	wilt geen vaccin							HCW_3m		2020-07-02	160.3	2.20493	86	41,3	1.61595	3.54
682	59.0753	1	0	1			Prior COVID-19		2020-03-27	2021-01-15	pfizer						HCW_3m		2020-07-03	935.4	2.971	98	145,0	2.16137	7.14
685	55.9623	1	0	1			Prior COVID-19		2020-04-07	2021-01-28	pfizer						HCW_3m		2020-07-02	65.1	1.81358	86	5,2	0.716003	1.45
691	24.7297	1	0	1			Prior COVID-19		2020-04-07	2021-01-28	pfizer						HCW_3m		2020-07-02	388.8	2.58973	86	90,3	1.95569	0.68
692	28.7899	1	0	1			Prior COVID-19		2020-04-10	2021-01-29	pfizer						HCW_3m		2020-07-03	699.1	2.84454	84	305,0	2.4843	3.27
697	35.3627	1	0	1			Prior COVID-19		2020-04-07	2021-01-28	pfizer						HCW_3m		2020-07-02	0		86	<4,0		0.02
698	51.7762	1	0	1			Prior COVID-19		2020-04-10	2021-01-15	pfizer						HCW_3m		2020-07-03	1201.7	3.0798	84	423,0	2.62634	5.86
711	53.0473	1	0	1			Prior COVID-19		2020-04-07	2021-01-28	pfizer						HCW_3m		2020-07-02	859	2.93399	86	229	2.35984	4.3
712	58.1739	1	0	1			Prior COVID-19		2020-03-31	2021-01-28	pfizer						HCW_3m		2020-07-02	1477.3	3.16947	93	401,0	2.60314	7.12
713	37.5462	1	0	1			Prior COVID-19		2020-04-07	2021-01-28	pfizer						HCW_3m		2020-07-02	1455.8	3.1631	86	231,0	2.36361	3.76
715	26.5982	1	0	1			Prior COVID-19		2020-04-02	2021-01-28	pfizer						HCW_3m		2020-07-02	89.3	1.95085	91	6,2	0.792392	0.34
717	60.0061	1	0	1			Prior COVID-19		2020-04-07	2021-01-28	pfizer						HCW_3m		2020-07-02	735.2	2.86641	86	88,4	1.94645	2.74
719	32.1301	1	0	1			Prior COVID-19		2020-04-07	2021-01-28	pfizer						HCW_3m		2020-07-02	693.2	2.84086	86	212,0	2.32634	1.5
731	53.075	1	0	1			Prior COVID-19		2020-04-06	geen vaccin ( anti-vax - wantrouwen overheid/vaccins)							HCW_3m		2020-07-02	97.7	1.98989	87	28,3	1.45179	7.05
737	56.0445	1	0	1			Prior COVID-19		2020-04-03	2021-01-28	pfizer						HCW_3m		2020-07-02	513.4	2.71046	90	188,0	2.27416	6.25
745	56.8748	1	0	1			Prior COVID-19		2020-04-07	2021-01-28	pfizer						HCW_3m		2020-07-02	221.8	2.34596	86	48,3	1.68395	5.48
747	49.1306	1	0	1			Prior COVID-19		2020-04-09	?							HCW_3m		2020-07-02	295.2	2.47012	84	60,4	1.78104	0.52
749	54.8611	1	0	1			Prior COVID-19		2020-04-07	2021-01-28	pfizer						HCW_3m		2020-07-02	330.6	2.5193	86	84,9	1.92891	2.3
751	24.8803	1	0	1			Prior COVID-19		2020-04-10	2021-01-16	pfizer						HCW_3m		2020-07-02	193.3	2.28623	83	32,2	1.50786	2.72
757	39.8966	1	0	1			Prior COVID-19		2020-04-10	2021-01-16	pfizer						HCW_3m		2020-07-02	819.9	2.91376	83	293,0	2.46687	3.44
758	46.0144	1	0	1	5		Prior COVID-19		2020-03-26	2021-01-16	pfizer						HCW_3m		2020-07-02	2230.8	3.34846	98	804,0	2.90526	4.96
759	55.5955	1	0	1			Prior COVID-19		2020-03-25	2021-01-16	pfizer						HCW_3m		2020-07-02	452.2	2.65533	99	100,0	2	8.55
769	43.0144	1	0	1	5		Prior COVID-19		2020-03-30	2021-01-16	pfizer						HCW_3m		2020-07-02	1910	3.28103	94	622,0	2.79379	7.19
774	58.527	1	0	1			Prior COVID-19		2020-04-11	2021-01-19	pfizer						HCW_3m		2020-07-07	351.5	2.54593	87	46,5	1.66745	3.03
813	62.256	1	0	1			Prior COVID-19		2020-04-13	2021-01-19	pfizer						HCW_3m		2020-07-07	176	2.24551	85	21,0	1.32222	2.32
841	49.9925	1	0	1			Prior COVID-19		2020-04-10	2021-01-29	pfizer						HCW_3m		2020-06-29	1567.8	3.19529	80	213,0	2.32838	6.52
842	28.1493	1	0	1			Prior COVID-19		2020-03-31	2021-01-21	pfizer						HCW_3m		2020-07-03	374.7	2.57368	94	87,1	1.94002	2.13
845	42.3409	1	0	1			Prior COVID-19		2020-03-31	2021-01-29	pfizer						HCW_3m		2020-06-29	107.6	2.03181	90	20,7	1.31597	0.47
846	34.9514	2	0	1			Prior COVID-19		2020-04-09	2021-01-21	pfizer						HCW_3m		2020-07-03	111.7	2.04805	85	18,0	1.25527	1.3
847	48.2259	1	0	1			Prior COVID-19		2020-03-27	2021-01-29	pfizer						HCW_3m		2020-06-29	4478.8	3.65116	94	967,0	2.98543	6.36
850	59.579	1	0	1			Prior COVID-19		2020-04-01	2021-01-21	pfizer						HCW_3m		2020-07-03	839.6	2.92407	93	226,0	2.35411	4.47
856	57.0117	1	0	1			Prior COVID-19		2020-04-09	2021-01-21	pfizer						HCW_3m		2020-07-03	147.2	2.16791	85	8,6	0.934498	4.66
858	55.4476	1	0	1			Prior COVID-19		2020-04-09	2021-01-21	pfizer						HCW_3m		2020-07-03	135.5	2.13194	85	20,2	1.30535	2.27
860	47.7597	1	0	1			Prior COVID-19		2020-03-29	2021-01-21	pfizer						HCW_3m		2020-07-03	1759.4	3.24536	96	329,0	2.5172	5.01
862	26.5708	1	0	1			Prior COVID-19		2020-04-14	2021-01-21	pfizer						HCW_3m		2020-07-03	291.4	2.46449	80	39,8	1.59988	2.2
863	49.0144	1	0	1	5		Prior COVID-19		2020-04-06	2021-01-29	pfizer						HCW_3m		2020-06-29	13879.8	4.14238	84	451,0	2.65418	8.82
864	60.7488	1	0	1	5		Prior COVID-19		2020-03-30	2021-01-21	pfizer						HCW_3m		2020-07-03	1437.5	3.15761	95	388,0	2.58883	5.44
869	37.8282	2	0	1			Prior COVID-19		2020-04-10	2021-01-29	pfizer						HCW_3m		2020-06-29	672.3	2.82756	80	82,9	1.91855	5.07
870	56.6913	1	0	1			Prior COVID-19		2020-04-09	2021-01-21	pfizer						HCW_3m		2020-07-03	1820.1	3.2601	85	215,0	2.33244	5.39
876	29.6174	1	0	1			Prior COVID-19		2020-03-26	2021-01-21	pfizer						HCW_3m		2020-07-03	193.9	2.28758	99	55,9	1.74741	0.15
895	48.5627	1	0	1			Prior COVID-19		2020-04-10	2021-01-29	pfizer						HCW_3m		2020-06-29	1053.2	3.02251	80	353,0	2.54777	5.05
965	49.9213	1	0	1			Prior COVID-19		2020-04-09	2021-01-19	Pfizer						HCW_3m		2020-07-01	822.2	2.91498	83	135,0	2.13033	7.83
970	48.653	1	0	1			Prior COVID-19		2020-04-02	2021-01-19	Pfizer						HCW_3m		2020-07-01	184.7	2.26647	90	52,9	1.72346	0.53
976	24.5654	1	0	1			Prior COVID-19		2020-03-29	2021-01-19	Pfizer						HCW_3m		2020-07-01	610.6	2.78576	94	166,0	2.22011	1.31
977	43.6749	1	0	1			Prior COVID-19		2020-04-10	2021-01-19	Pfizer						HCW_3m		2020-07-01	1019.3	3.0083	82	231,0	2.36361	3.63
982	56.4083	1	0	1			Prior COVID-19		2020-04-11	geen vacc.							HCW_3m		2020-07-01	417.9	2.62107	81	48,0	1.68124	0.73
987	41.7023	1	0	1			Prior COVID-19		2020-04-09	2021-01-19	Pfizer						HCW_3m		2020-07-01	403.5	2.60584	83	155,0	2.19033	4.63
573889	20.8064	2	0	1			Prior COVID-19		2020-04-09	2021-01-27	pfizer						HCW_3m		2020-07-07	1506.9	3.17808	89	555,0	2.74429	6.4
573892	55.3983	1	0	1			Prior COVID-19		2020-04-10	2021-01-27	pfizer						HCW_3m		2020-07-07	689.1	2.83828	88	122,0	2.08636	1.17
573897	57.7444	1	0	1	5		Prior COVID-19		2020-04-09	2021-01-28	pfizer						HCW_3m		2020-07-07	2067.8	3.31551	89	204,0	2.30963	8.02
573906	40.5333	1	0	1			Prior COVID-19		2020-04-10	geen vacc	geen vacc						HCW_3m		2020-07-07	174.6	2.24204	88	43,0	1.63347	1.24
573912	39.9639	1	0	1	5		Prior COVID-19		2020-04-10	geen vacc	geen vacc						HCW_3m		2020-07-07	1838.4	3.26444	88	475,0	2.67669	3.58
573930	59.1722	1	0	1			Prior COVID-19		2020-03-30	2021-01-28	pfizer						HCW_3m		2020-07-08	3957.3	3.5974	100	937,0	2.97174	4.49
573950	55.0167	2	0	1			Prior COVID-19		2020-04-10	geen vacc	geen vacc						HCW_3m		2020-07-09	1101.7	3.04206	90	326,0	2.51322	5.51
573952	56.1917	2	0	1			Prior COVID-19		2020-04-02	?	?						HCW_3m		2020-07-10	1180.4	3.07203	99	434,0	2.63749	5.09
573958	62.1684	1	0	1			Prior COVID-19		2020-04-10	2021-01-27	pfizer						HCW_3m		2020-07-09	1966.2	3.29363	90	594,0	2.77379	6.83
574082	35.9131	2	0	1			Prior COVID-19		2020-04-10	2021-01-27	pfizer						HCW_3m		2020-07-06	1273.7	3.10507	87	77,5	1.8893	7.79
574095	39.9158	1	0	1			Prior COVID-19		2020-04-06	2021-01-27	pfizer						HCW_3m		2020-07-06	3121.35	3.49434	91	1093,0	3.03862	4.73
574100	34.3135	2	0	1			Prior COVID-19		2020-04-09	2021-01-27	pfizer						HCW_3m		2020-07-06	1760.2	3.24556	88	37,8	1.57749	6.39
574104	60.3456	1	0	1	5		Prior COVID-19		2020-04-10	00:00:00							HCW_3m		2020-07-06	2071.1	3.3162	87	569,0	2.75511	4.6
574105	29.5556	1	0	1			Prior COVID-19		2020-03-30	voorlopig geen wegens zwangerschap							HCW_3m		2020-07-06	637.4	2.80441	98	396,0	2.5977	6.47
574115	47.5611	1	0	1			Prior COVID-19		2020-04-09	28-01-21 ?	pfizer						HCW_3m		2020-07-06	85.1	1.92993	88	18	1.25527	0.38
574127	47.1917	1	0	1			Prior COVID-19		2020-04-10	27 of 28-01-21 ?	pfizer						HCW_3m		2020-07-06	462.5	2.66511	87	88,5	1.94694	1.48
Studienummer	Leeftijd bij vaccin 1 indien geen vaccindatum, rond die periode	Geslacht man=2 vrouw =1	Inclusie in studie postvaccinatie 10 maand?	Selectie studie 10m, deel post natuurlijke infectie	Selectie omikron pseudo neutralisatie Cf. tablad notities bewerkingen voor uitleg van nummers	Manuele toevoeging prior covid	Prior-COVID or not	Exclusie in juli 2020	Datum positieve PCR	Datum 1ste vaccin	Vaccintype	Datum 2e vaccin	3e vaccin voor bloedname op 10m	Datum 3e vaccin	Vaccintype	Tijd tussen positieve PCR en vaccin	Categorie HCW_10m	Staal januari 2021 (HCW_10m)	Datum bloedname HCW_10m	Abott Anti-S antistoffen AU/mL HCW_10m	Log10 anti-S Abott staal HCW 10m	Aantal dagen na 1e positieve PCR HCW_10m	Roche Anti-S juni/jul 2020	Log10 anti-S Roche HCW_10m	Abott Anti-N antistoffen HCW_10m
36	25.3327	1	0	1			Prior COVID-19		2020-03-19	2021-01-28	Pfizer		0		0		HCW_10m		2021-01-28	60.8	1.7839	315	51.5	1.71181	0.05
224	50.9021	1	0	1			Prior COVID-19		2020-03-30	2021-01-15	pfizer						HCW_10m		2021-01-15	179.5	2.25406	291	81.7	1.91222	0.88
225	59.8638	1	0	1			Prior COVID-19		2020-03-30	2021-01-15	pfizer						HCW_10m		2021-01-15	123.4	2.09132	291	98.2	1.99211	0.35
583	59.6557	1	0	1	5		Prior COVID-19		2020-04-06	2021-01-29	pfizer						HCW_10m		2021-01-29	2883.7	3.45995	298	1738	3.24005	0.49
591	47.8282	1	0	1			Prior COVID-19		2020-04-04	2021-01-15	pfizer						HCW_10m		2021-01-15	23.7	1.37475	286	15.9	1.2014	0.15
593	53.0226	2	0	1			Prior COVID-19		2020-04-10	2021-01-15	pfizer						HCW_10m		2021-01-15	365	2.56229	280	214	2.33041	2.59
595	49.3299	1	0	1	5		Prior COVID-19		2020-04-10	2021-01-15	pfizer						HCW_10m		2021-01-15	1548.5	3.18991	280	653	2.81491	0.55
596	48.7735	2	0	1			Prior COVID-19		2020-03-31	2021-01-15	pfizer						HCW_10m		2021-01-15	126.6	2.10243	290	41.6	1.61909	0.51
597	48.1602	1	0	1			Prior COVID-19		2020-04-06	2021-01-29	pfizer						HCW_10m		2021-01-29	266.9	2.42635	298	248	2.39445	4.51
598	21.7653	1	0	1			Prior COVID-19		2020-04-10	2021-01-29	pfizer						HCW_10m		2021-01-29	203.9	2.30942	294	144	2.15836	0.46
602	44.2752	1	0	1			Prior COVID-19		2020-03-29	2021-01-29	pfizer						HCW_10m		2021-01-29	340.7	2.53237	306	317	2.50106	0.14
609	38.6639	1	0	1			Prior COVID-19		2020-04-10	2021-01-27	pfizer						HCW_10m		2021-01-27	121	2.08279	292	81.6	1.91169	0.23
634	56.4121	1	0	1			Prior COVID-19		2020-04-07	2021-01-28	pfizer						HCW_10m		2021-01-28	72.7	1.86153	296	31.6	1.49969	0.05
635	50.1793	2	0	1			Prior COVID-19		2020-03-30	2021-01-19	pfizer						HCW_10m		2021-01-19	524.3	2.71958	295	301	2.47857	0.77
640	24.7598	1	0	1			Prior COVID-19		2020-04-07	2021-01-28	pfizer						HCW_10m		2021-01-28	569.9	2.7558	296	258	2.41162	1.26
644	28.4422	2	0	1			Prior COVID-19		2020-04-03	2021-01-28	pfizer						HCW_10m		2021-01-28	271.9	2.43441	300	206	2.31387	0.11
646	59.5024	1	0	1			Prior COVID-19		2020-04-09	2021-01-28	pfizer						HCW_10m		2021-01-28	462.6	2.66521	294	111	2.04532	1.97
656	62.8884	1	0	1			Prior COVID-19		2020-04-02	2021-01-28	pfizer						HCW_10m		2021-01-28	273.1	2.43632	301	228	2.35793	0.92
662	55.9623	1	0	1	5		Prior COVID-19		2020-04-07	2021-01-28	pfizer						HCW_10m		2021-01-28	1526.9	3.18381	296	383	2.5832	3.38
667	56.8255	1	0	1			Prior COVID-19		2020-04-07	2021-01-28	PFIZER						HCW_10m		2021-01-28	257.3	2.41044	296	119	2.07555	0.63
669	55.4723	1	0	1			Prior COVID-19		2020-03-27	2021-01-28	pfizer						HCW_10m		2021-01-28	316.3	2.5001	307	534	2.72754	0.34
674	52.2478	1	0	1			Prior COVID-19		2020-04-07	2021-01-28	pfizer						HCW_10m		2021-01-28	874.5	2.94176	296	894	2.95134	1.01
675	39.7816	1	0	1			Prior COVID-19		2020-04-07	2021-01-28	pfizer						HCW_10m		2021-01-28	173.5	2.2393	296	139	2.14301	0.56
676	30.8111	1	0	1			Prior COVID-19		2020-04-07	wilt geen vaccin							HCW_10m		2021-01-28	73.8	1.86806	296	34	1.53148	0.27
682	59.0753	1	0	1			Prior COVID-19		2020-03-27	2021-01-15	pfizer						HCW_10m		2021-01-15	473.4	2.67523	294	306	2.48572	1.75
685	55.9623	1	0	1			Prior COVID-19		2020-04-07	2021-01-28	pfizer						HCW_10m		2021-01-28	21.1	1.32428	296	6.2	0.792392	0.07
691	24.7297	1	0	1			Prior COVID-19		2020-04-07	2021-01-28	pfizer						HCW_10m		2021-01-28	228	2.35793	296	131	2.11727	0.09
692	28.7899	1	0	1			Prior COVID-19		2020-04-10	2021-01-29	pfizer						HCW_10m		2021-01-29	359.1	2.55522	294	365	2.56229	0.28
697	35.3627	1	0	1			Prior COVID-19		2020-04-07	2021-01-28	pfizer						HCW_10m		2021-01-28	0		296	<4,0		0.03
698	51.7762	1	0	1			Prior COVID-19		2020-04-10	2021-01-15	pfizer						HCW_10m		2021-01-15	951.9	2.97859	280	886	2.94743	0.64
711	53.0473	1	0	1			Prior COVID-19		2020-04-07	2021-01-28	pfizer						HCW_10m		2021-01-28	304.8	2.48401	296	217	2.33646	0.34
712	58.1739	1	0	1			Prior COVID-19		2020-03-31	2021-01-28	pfizer						HCW_10m		2021-01-28	778.8	2.89143	303	626	2.79657	1.45
713	37.5462	1	0	1			Prior COVID-19		2020-04-07	2021-01-28	pfizer						HCW_10m		2021-01-28	826.3	2.91714	296	538	2.73078	0.59
715	26.5982	1	0	1			Prior COVID-19		2020-04-02	2021-01-28	pfizer						HCW_10m		2021-01-28	59.3	1.77305	301	8.7	0.939519	0.06
717	60.0061	1	0	1			Prior COVID-19		2020-04-07	2021-01-28	pfizer						HCW_10m		2021-01-28	202.1	2.30557	296	59.1	1.77159	0.34
719	32.1301	1	0	1			Prior COVID-19		2020-04-07	2021-01-28	pfizer						HCW_10m		2021-01-28	311.9	2.49402	296	222	2.34635	0.06
731	53.075	1	0	1			Prior COVID-19		2020-04-06	geen vaccin ( anti-vax - wantrouwen overheid/vaccins)							HCW_10m		2021-01-28	23.8	1.37658	297	13.5	1.13033	3
737	56.0445	1	0	1			Prior COVID-19		2020-04-03	2021-01-28	pfizer						HCW_10m		2021-01-28	593.8	2.77364	300	711	2.85187	1.54
745	56.8748	1	0	1			Prior COVID-19		2020-04-07	2021-01-28	pfizer						HCW_10m		2021-01-28	135.5	2.13194	296	69.4	1.84136	1.27
747	49.1306	1	0	1			Prior COVID-19		2020-04-09	?							HCW_10m		2021-01-28	325.3	2.51228	294	246	2.39094	0.1
749	54.8611	1	0	1			Prior COVID-19		2020-04-07	2021-01-28	pfizer						HCW_10m		2021-01-28	232.3	2.36605	296	181	2.25768	0.23
751	24.8803	1	0	1			Prior COVID-19		2020-04-10	2021-01-16	pfizer						HCW_10m		2021-01-15	183.9	2.26458	280	106	2.02531	1.28
757	39.8966	1	0	1			Prior COVID-19		2020-04-10	2021-01-16	pfizer						HCW_10m		2021-01-15	439.3	2.64276	280	394	2.5955	0.55
758	46.0144	1	0	1	5		Prior COVID-19		2020-03-26	2021-01-16	pfizer						HCW_10m		2021-01-15	1159	3.06408	295	600	2.77815	1.12
759	55.5955	1	0	1			Prior COVID-19		2020-03-25	2021-01-16	pfizer						HCW_10m		2021-01-15	324.1	2.51068	296	223	2.3483	2.16
769	43.0144	1	0	1	5		Prior COVID-19		2020-03-30	2021-01-16	pfizer						HCW_10m		2021-01-15	1149.6	3.06055	291	1161	3.06483	2.27
774	58.527	1	0	1			Prior COVID-19		2020-04-11	2021-01-19	pfizer						HCW_10m		2021-01-19	92.2	1.96473	283	48.9	1.68931	0.38
813	62.256	1	0	1			Prior COVID-19		2020-04-13	2021-01-19	pfizer						HCW_10m		2021-01-19	55	1.74036	281	17	1.23045	0.28
841	49.9925	1	0	1			Prior COVID-19		2020-04-10	2021-01-29	pfizer						HCW_10m		2021-01-29	769.9	2.88643	294	355	2.55023	1.28
842	28.1493	1	0	1			Prior COVID-19		2020-03-31	2021-01-21	pfizer						HCW_10m		2021-01-21	201.4	2.30406	296	121	2.08279	0.33
845	42.3409	1	0	1			Prior COVID-19		2020-03-31	2021-01-29	pfizer						HCW_10m		2021-01-29	22.3	1.3483	304	10.5	1.02119	0.13
846	34.9514	2	0	1			Prior COVID-19		2020-04-09	2021-01-21	pfizer						HCW_10m		2021-01-21	37.9	1.57864	287	17.4	1.24055	0.13
847	48.2259	1	0	1			Prior COVID-19		2020-03-27	2021-01-29	pfizer						HCW_10m		2021-01-29	758.5	2.87996	308	676	2.82995	0.97
850	59.579	1	0	1			Prior COVID-19		2020-04-01	2021-01-21	pfizer						HCW_10m		2021-01-21	596.4	2.77554	295	558	2.74663	0.55
856	57.0117	1	0	1			Prior COVID-19		2020-04-09	2021-01-21	pfizer						HCW_10m		2021-01-21	103.9	2.01662	287	8.1	0.908485	0.37
858	55.4476	1	0	1			Prior COVID-19		2020-04-09	2021-01-21	pfizer						HCW_10m		2021-01-21	95.4	1.97955	287	56.9	1.75511	0.52
860	47.7597	1	0	1			Prior COVID-19		2020-03-29	2021-01-21	pfizer						HCW_10m		2021-01-21	829.3	2.91871	298	398	2.59988	1.06
862	26.5708	1	0	1			Prior COVID-19		2020-04-14	2021-01-21	pfizer						HCW_10m		2021-01-21	216.8	2.33606	282	51.5	1.71181	0.52
863	49.0144	1	0	1	5		Prior COVID-19		2020-04-06	2021-01-29	pfizer						HCW_10m		2021-01-29	6202.1	3.79254	298	559	2.74741	1.09
864	60.7488	1	0	1	5		Prior COVID-19		2020-03-30	2021-01-21	pfizer						HCW_10m		2021-01-21	1221.8	3.087	297	1039	3.01662	2.41
869	37.8282	2	0	1			Prior COVID-19		2020-04-10	2021-01-29	pfizer						HCW_10m		2021-01-29	277.5	2.44326	294	191	2.28103	0.56
870	56.6913	1	0	1			Prior COVID-19		2020-04-09	2021-01-21	pfizer						HCW_10m		2021-01-21	454.6	2.65763	287	319	2.50379	1.1
876	29.6174	1	0	1			Prior COVID-19		2020-03-26	2021-01-21	pfizer						HCW_10m		2021-01-21	100.8	2.00346	301	74.4	1.87157	0.02
895	48.5627	1	0	1			Prior COVID-19		2020-04-10	2021-01-29	pfizer						HCW_10m		2021-01-29	692.6	2.84048	294	403	2.60531	0.54
965	49.9213	1	0	1			Prior COVID-19		2020-04-09	2021-01-19	Pfizer						HCW_10m		2021-01-19	494.2	2.6939	285	291	2.46389	2.3
970	48.653	1	0	1			Prior COVID-19		2020-04-02	2021-01-19	Pfizer						HCW_10m		2021-01-19	136.7	2.13577	292	75.1	1.87564	0.04
976	24.5654	1	0	1			Prior COVID-19		2020-03-29	2021-01-19	Pfizer						HCW_10m		2021-01-19	277.6	2.44342	296	128	2.10721	0.05
977	43.6749	1	0	1			Prior COVID-19		2020-04-10	2021-01-19	Pfizer						HCW_10m		2021-01-19	292.8	2.46657	284	188	2.27416	0.78
982	56.4083	1	0	1			Prior COVID-19		2020-04-11	geen vacc.							HCW_10m		2021-01-19	142.6	2.15412	283	55.9	1.74741	0.1
987	41.7023	1	0	1			Prior COVID-19		2020-04-09	2021-01-19	Pfizer						HCW_10m		2021-01-19	246.7	2.39217	285	201	2.3032	2.39
573889	20.8064	2	0	1			Prior COVID-19		2020-04-09	2021-01-27	pfizer						HCW_10m		2021-01-26	330.4	2.51904	292	246	2.39094	1.5
573892	55.3983	1	0	1			Prior COVID-19		2020-04-10	2021-01-27	pfizer						HCW_10m		2021-01-26	448.1	2.65137	291	233	2.36736	0.19
573897	57.7444	1	0	1	5		Prior COVID-19		2020-04-09	2021-01-28	pfizer						HCW_10m		2021-01-26	968.7	2.98619	292	361	2.55751	2.08
573906	40.5333	1	0	1			Prior COVID-19		2020-04-10	geen vacc	geen vacc						HCW_10m		2021-01-27	148.4	2.17143	292	89	1.94939	0.27
573912	39.9639	1	0	1	5		Prior COVID-19		2020-04-10	geen vacc	geen vacc						HCW_10m		2021-01-27	3607.3	3.55718	292	3399	3.53135	0.31
573930	59.1722	1	0	1			Prior COVID-19		2020-03-30	2021-01-28	pfizer						HCW_10m		2021-01-26	930.6	2.96876	302	837	2.92273	0.58
573950	55.0167	2	0	1			Prior COVID-19		2020-04-10	geen vacc	geen vacc						HCW_10m		2021-01-27	429.5	2.63296	292	402	2.60423	1.22
573952	56.1917	2	0	1			Prior COVID-19		2020-04-02	?	?						HCW_10m		2021-01-27	492.6	2.69249	300	535	2.72835	1.25
573958	62.1684	1	0	1			Prior COVID-19		2020-04-10	2021-01-27	pfizer						HCW_10m		2021-01-26	854.6	2.93176	291	661	2.8202	2.57
574082	35.9131	2	0	1			Prior COVID-19		2020-04-10	2021-01-27	pfizer						HCW_10m		2021-01-26	409.2	2.61194	291	72.4	1.85974	3.08
574095	39.9158	1	0	1			Prior COVID-19		2020-04-06	2021-01-27	pfizer						HCW_10m		2021-01-26	756.9	2.87904	295	787	2.89597	0.36
574100	34.3135	2	0	1			Prior COVID-19		2020-04-09	2021-01-27	pfizer						HCW_10m		2021-01-26	817.5	2.91249	292	79.2	1.89873	2.03
574104	60.3456	1	0	1	5		Prior COVID-19		2020-04-10	00:00:00							HCW_10m		2021-01-26	2087.1	3.31954	291	1755	3.24428	1.17
574105	29.5556	1	0	1			Prior COVID-19		2020-03-30	voorlopig geen wegens zwangerschap							HCW_10m		2021-01-26	285.3	2.4553	302	259	2.4133	0.86
574115	47.5611	1	0	1			Prior COVID-19		2020-04-09	28-01-21 ?	pfizer						HCW_10m		2021-01-26	33.4	1.52375	292	19.7	1.29447	0.04
574127	47.1917	1	0	1			Prior COVID-19		2020-04-10	27 of 28-01-21 ?	pfizer						HCW_10m		2021-01-28	333.3	2.52284	293	298	2.47422	0.07

## Sheet: longformat_hosp
Studienummer	leeftijd	geslacht							Datum PCR								Categorie		Datum bloedname T_Hosp	Abbott anti-S antistoffen AU/mL T_hosp	Log10 anti-S Abott staal T_hosp	Aantal dagen na positieve PCR T_hosp			Abott IgG anti-N S/CO	Severity_score	Severity category	meerdere stalen?	uitgeselecteerd vanwege meerdere stalen binnen zelfde tijdsframe	Inclusie als cohorte hosp
Patiënt 91_Ugent	76	2															Hosp_T3m			3954.2	3.59706	90			6.37	2	Controls	1		1
Patiënt 9_Ugent	58	1															Hosp_T3m			476.1	2.6777	82			0.08	2	Controls	1		1
Patiënt 89_Ugent	59	2															Hosp_T3m			6140.6	3.78821	84			6.02	4	Controls	1		1
Patiënt 87_Ugent	51	1															Hosp_T3m			2873.8	3.45846	85			3.92	2	Controls	1		1
Patiënt 86_Ugent	82	2															Hosp_T3m			7899.7	3.89761	95			5.46	2	Controls	1		1
Patiënt 85_Ugent	52	2															Hosp_T3m			4305	3.63397	93			6.99	3	Controls	1		1
Patiënt 84_Ugent	55	2															Hosp_T3m			1919.2	3.28312	97			5.16	2	Controls	1		1
Patiënt 80_Ugent	76	2															hosp_T6w			15166.1	4.18087	41			5.33	4	Controls	1		1
Patiënt 8_Ugent	59	2															Hosp_T3m			598.4	2.77699	90			2.23	2	Controls	1		1
Patiënt 75_Ugent	64	2															Hosp_T3m			2960.7	3.47139	99			6.67	3	Controls	1		1
Patiënt 74_Ugent	56	2															Hosp_T3m			8810	3.94498	96			7.93	3	Controls	1		1
Patiënt 73_Ugent	61	2															Hosp_T3m			1552.6	3.19106	88			7.26	3	Controls	1		1
Patiënt 71_Ugent	78	2															hosp_T6w			6208.5	3.79299	44			7.31	4	Controls	2		1
Patiënt 71_Ugent	78	2															Hosp_T3m			2202.4	3.3429	83			5.03	4	Controls	2		1
Patiënt 69_Ugent	57	1															Hosp_T3m			2013.9	3.30404	97			5.44	2	Controls	1		1
Patiënt 68_Ugent	92	2							2020-03-31								hosp_T10m		2021-01-14	2236.9	3.34965	289			2.78	3	Controls	1		1
Patiënt 60_Ugent	52	2															Hosp_T3m			1839.8	3.26477	85			5.9	2	Controls	1		1
Patiënt 56_Ugent	38	2															hosp_T6w			16482.3	4.21702	45			6.49	4	Controls	1		1
Patiënt 55_Ugent	59	2															Hosp_T3m			1635.9	3.21376	98			4.94	2	Controls	1		1
Patiënt 52_Ugent	74	2															Hosp_T3m			13081.1	4.11664	91			4.42	4	Controls	1		1
Patiënt 48_Ugent	29	2							2020-03-23								hosp_T10m		2020-12-31	649.1	2.81231	283			2.75	2	Controls	1		1
Patiënt 46_Ugent	50	2															Hosp_T3m			722.9	2.85908	85			2.14	4	Controls	1		1
Patiënt 44_Ugent	59	2							2020-04-10								hosp_T10m		2021-01-26	817.9	2.9127	291			2.11	3	Controls	1		1
Patiënt 42_Ugent	47	2															Hosp_T3m			655.1	2.81631	95			8.44	3	Controls	1		1
Patiënt 41_Ugent	47	2															Hosp_T3m			1743.1	3.24132	88			8.36	2	Controls	1		1
Patiënt 40_Ugent	46	2															Hosp_T3m			1636.6	3.21394	99			4.39	2	Controls	1		1
Patiënt 39_Ugent	67	2															Hosp_T3m			16087.2	4.20648	96			3.56	3	Controls	1		1
Patiënt 34_Ugent	82	2															Hosp_T3m			1411.4	3.14965	99			4.89	3	Controls	1		1
Patiënt 30_Ugent	57	1															Hosp_T3m			1485.7	3.17193	93			4.45	2	Controls	1		1
Patiënt 3_Ugent	54	2															Hosp_T3m			2593.4	3.41387	97			3.72	2	Controls	1		1
Patiënt 26_Ugent	48	2															Hosp_T3m			1085.7	3.03571	97			3.91	2	Controls	1		1
Patiënt 19_Ugent	51	2															Hosp_T3m			1241.2	3.09384	85			5.98	2	Controls	1		1
Patiënt 18_Ugent	59	1															Hosp_T3m			695.5	2.8423	93			4.11	3	Controls	1		1
Patiënt 16_Ugent	43	1															Hosp_T3m			1425.1	3.15385	93			7.07	3	Controls	1		1
Patiënt 15_Ugent	58	2															hosp_T6w			24685.3	4.39244	44			7.3	4	Controls	1		1
Patiënt 12_Ugent	67	2															Hosp_T3m			1605.9	3.20572	99			6.1	3	Controls	1		1
Patiënt 11_Ugent	82	1															Hosp_T3m			111.4	2.04689	93			0.89	2	Controls	1		1
89911911	67	2							2020-03-24 14:28:00								hosp_T10m		2021-01-21 08:00:00	8068.4	3.90679	303			3.16	4	Controls	2		1
89911911	67	2															Hosp_T3m		2020-06-25 13:07:00	33095.1	4.51976	93			6.69	4	Controls	2		1
89806285	73	2															hosp_T6w		2020-05-07 08:56:00	11875.6	4.07466	46			3.16	4	Controls	1		1
89531560	60	2															Hosp_T3m		2020-06-11 08:00:00	969.6	2.98659	85			3.24	4	Controls	1		1
89469282	67	1							2020-04-02 15:47:00								Hosp_T3m		2020-06-24 00:13:00	3092.4	3.4903	82			4.76	2	Controls	1		1
89118962	60	2															Hosp_T3m		2020-06-18 12:15:00	5724.6	3.75775	81			4.8	4	Controls	1		1
88855481	79	1							2020-03-18 17:05:00								hosp_T10m		2021-01-07 15:30:00	1659.5	3.21998	295			1.09	4	Controls	2		1
88855481	79	1															Hosp_T3m		2020-06-25 11:41:00	5797.3	3.76323	99			4.73	4	Controls	2		1
88787353	76	1							2020-03-25 16:32:00								Hosp_T3m		2020-06-22 08:00:00	1939.5	3.28769	89			3.29	2	Controls	2		1
88787353	76	1							2020-03-25 16:32:00								hosp_T10m		2021-01-18 08:00:00	920.1	2.96384	299			0.82	2	Controls	2		1
88755327	73	1															hosp_T6w		2020-05-14 17:25:00	739	2.86864	45			6.08	3	Controls	1		1
88327879	61	1							2020-03-28 14:59:00								hosp_T10m		2021-01-18 08:00:00	1230.7	3.09015	296			1.2	3	Controls	2		1
88327879	61	1															hosp_T6w		2020-05-14 14:48:00	3762.2	3.57544	47			5.81	3	Controls	2		1
88204995	81	1							2020-03-20 21:30:00								hosp_T10m		2021-01-21 07:11:00	1062.2	3.02621	306			0.83	3	Controls	1		1
88045356	76	2							2020-03-29 11:52:00								hosp_T10m		2021-02-04 14:29:00	12.8	1.10721	312			0.01	2	Controls	1		1
88013024	88	2															hosp_T6w		2020-05-15 07:00:00	39878.3	4.60074	44			6.43	2	Controls	2		1
88013024	88	2															Hosp_T3m		2020-07-03	24841.2	4.39517	93			5.37	2	Controls	2		1
87927901	72	2															Hosp_T3m		2020-06-29 09:12:00	6323.9	3.80098	93			5.94	4	Controls	1		1
87812129	71	1							2020-04-02 14:14:00								hosp_T10m		2021-02-08 07:43:00	672.3	2.82756	312			2.98	2	Controls	1		1
87807806	61	2															hosp_T6w		2020-05-20	15556.8	4.19192	41			8.54	2	Controls	1		1
87576849	63	1															hosp_T6w		2020-04-30	9402.7	3.97325	37			7.03	2	Controls	1		1
87518148	68	2															hosp_T6w		2020-05-07 04:00:00	10656.5	4.02761	43			6.12	4	Controls	1		1
87302394	82	1							2020-04-02 10:59:00								hosp_T10m		2021-02-11 13:13:00	995.7	2.99813	315			2.74	4	Controls	1		1
87256616	89	1							2020-05-04 20:50:00								hosp_T10m		2021-02-17 12:35:00	39574.1	4.59741	289			0.16	2	Controls	2		1
87256616	89	1															Hosp_T3m		2020-08-05	4407.6	3.6442	92			1.45	2	Controls	2		1
85972685	60	2							2020-04-26 07:53:00								hosp_T10m		2021-03-01	35.5	1.55023	309			0.04	2	Controls	1		1
83801407	71	1															Hosp_T3m		2020-06-18 13:01:00	9324.7	3.96963	85			9.91	4	Controls	1		1
83677997	53	2															hosp_T6w		2020-05-07 16:06:00	2034.1	3.30837	44			5.67	3	Controls	1		1
83600114	59	2															hosp_T6w		2020-05-07 14:54:00	9076.9	3.95794	39			6.46	3	Controls	1		1
83589408	63	2															hosp_T6w		2020-05-14 13:56:00	10769.9	4.03221	44			6.94	2	Controls	1		1
83238550	44	1							2020-03-31 11:33:00								Hosp_T3m		2020-06-22 07:59:00	4061.3	3.60867	83			3.8	2	Controls	2		1
83238550	44	1															hosp_T6w		2020-05-11	10383.6	4.01635	41			6.76	2	Controls	2		1
83197699	70	1							2020-04-14 00:13:00								hosp_T10m		2021-02-26 11:17:00	5814.7	3.76453	318			7.36	2	Controls	1		1
82494501	78	2															Hosp_T3m		2020-06-18 14:09:00	3678.5	3.56567	94			2.73	3	Controls	1		1
82437807	71	2															Hosp_T3m		2020-06-18 14:05:00	4956.2	3.69515	81			4.81	3	Controls	1		1
80959901	72	2															hosp_T6w		2020-05-07 17:34:00	6100.2	3.78534	46			5.05	2	Controls	1		1
80957350	58	2															hosp_T6w		2020-05-07	8868.7	3.94786	41			9.69	2	Controls	1		1
79833638	23	2							2020-04-01 11:15:00								hosp_T10m		2021-01-14 08:00:00	2379.6	3.3765	288			0.8	2	Controls	1		1
79679460	66	1															hosp_T6w		2020-05-06 08:00:00	28073.8	4.4483	40			5.38	2	Controls	1		1
79364816	52	1							2020-04-07 17:32:00								hosp_T10m		2021-02-04 14:07:00	0.1	-1	303			0.5	4	Controls	2		1
79364816	52	1															hosp_T6w		2020-05-18	7	0.845098	40			2.02	4	Controls	2		1
79248191	67	2							2020-03-20 11:30:00								hosp_T6w		2020-04-30 08:00:00	2636.9	3.42109	41			7.56	4	Controls	1		1
79143368	61	2															Hosp_T3m		2020-06-25 12:18:00	65.3	1.81491	84			7.73	3	Controls	2		1
79143368	61	2															hosp_T6w		2020-05-11	103	2.01284	39			7.65	3	Controls	2		1
78856291	64	2															hosp_T6w		2020-05-07 15:28:00	32472.3	4.51151	38			6.1	2	Controls	1		1
78821071	89	1							2020-03-15 13:05:00								hosp_T10m		2021-01-04 08:00:00	4572.7	3.66017	295			4.52	3	Controls	1		1
78347630	68	2															Hosp_T3m		2020-06-22 08:00:00	2344	3.36996	84			3.94	4	Controls	1		1
77434900	69	2							2020-04-02 12:33:00								hosp_T10m		2021-01-21 12:49:00	2123.4	3.32703	294			1.54	2	Controls	1		1
75857151	78	1															Hosp_T3m		2020-06-24	1552.8	3.19112	84			6.13	2	Controls	1		1
75133066	79	2															Hosp_T3m		2020-07-13	19846.9	4.29769	93			10.34	3	Controls	1		1
74468307	57	2															hosp_T6w		2020-05-07	7925.3	3.89902	41			6.27	3	Controls	1		1
74310509	59	2															Hosp_T3m		2020-06-25 12:29:00	7181.3	3.8562	85			4.51	4	Controls	1		1
74179672	63	1															hosp_T6w		2020-05-04 08:00:00	16940.9	4.22894	37			7.13	4	Controls	1		1
74142340	89	2							2020-03-27 14:16:00								hosp_T10m		2021-02-01 17:32:00	625.8	2.79644	311			2.1	3	Controls	1		1
73916348	86	2															Hosp_T3m		2020-06-18 17:59:00	3253.6	3.51236	83			5.27	3	Controls	1		1
73304735	38	2							2020-03-31 14:20:00								hosp_T10m		2021-01-25	127.2	2.10449	299			0.63	3	Controls	2		1
73304735	39	2															Hosp_T3m		2020-07-06 10:13:00	261.7	2.4178	97			3.46	3	Controls	2		1
73135535	81	2															Hosp_T3m		2020-06-23	6323.3	3.80094	91			8.68	3	Controls	1		1
73046583	54	1															Hosp_T3m		2020-06-18 12:33:00	17119.8	4.2335	80			10.05	4	Controls	1		1
72418387	33	2															hosp_T6w		2020-05-07 17:53:00	5941.1	3.77387	47			6.46	2	Controls	1		1
71684385	73	2							2020-03-16 19:42:00								hosp_T10m		2021-01-14 13:00:00	2451.7	3.38947	304			4.19	3	Controls	1		1
71577340	37	2							2020-03-30 13:11:00								hosp_T10m		2021-01-13 13:03:00	345.8	2.53882	289			0.46	2	Controls	1		1
71453062	64	1															Hosp_T3m		2020-07-13 08:00:00	4275.7	3.63101	88			1.26	2	Controls	1		1
70728597	68	1															hosp_T6w		2020-04-30	2680.2	3.42817	39			7.3	2	Controls	1		1
70077359	36	2							2020-03-16 19:43:00								hosp_T10m		2021-01-07 15:31:00	583	2.76567	297			3.29	3	Controls	2		1
70077359	36	2															hosp_T6w		2020-04-30	4504.4	3.65364	44			9.66	3	Controls	2		1
65547725	53	2							2020-03-18 14:43:00								hosp_T10m		2021-01-21 13:27:00	2190.8	3.3406	309			2.67	4	Controls	1		1
65352872	70	2															Hosp_T3m		2020-06-11 12:16:00	1298.4	3.11341	80			5.3	2	Controls	1		1
65176755	50	1							2020-03-30 14:49:00								hosp_T10m		2021-01-11 09:38:00	286.8	2.45758	287			0.97	4	Controls	1		1
64756881	46	1							2020-03-24 10:37:00								hosp_T10m		2021-01-07 13:47:00	1380.7	3.1401	289			0.33	4	Controls	2		1
64756881	46	1															Hosp_T3m		2020-06-25 12:06:00	5309.9	3.72509	93			3.42	4	Controls	2		1
63882891	56	2															hosp_T6w		2020-05-04 08:00:00	7798.5	3.89201	40			4.76	4	Controls	2		1
63882891	56	2															Hosp_T3m		2020-07-02 08:27:00	3406	3.53224	99			2.74	4	Controls	2		1
63744635	61	1							2020-03-27 12:55:00								hosp_T6w		2020-05-08	7990.7	3.90258	41			9.68	2	Controls	2		1
63744635	61	1							2020-03-27 12:55:00								hosp_T10m		2021-01-20 13:01:00	779.9	2.89204	299			1.04	2	Controls	2		1
63431768	66	2							2020-03-27 13:56:00								Hosp_T3m		2020-06-24 04:00:00	436.5	2.63998	89			0.21	4	Controls	1		1
63363774	39	2							2020-03-22 20:48:00								hosp_T6w		2020-05-06	5964.4	3.77557	44			6.71	2	Controls	2		1
63363774	39	2							2020-03-22 20:48:00								hosp_T10m		2021-01-12 09:30:00	260.8	2.41631	296			1.51	2	Controls	2		1
63145726	53	2							2020-04-06 13:40:00								hosp_T10m		2021-02-15 16:19:00	3118.3	3.49392	315			3.56	3	Controls	1		1
63093580	55	2															hosp_T6w		2020-05-14 11:31:00	612.1	2.78682	45			4.18	2	Controls	1		1
62884341	54	1															hosp_T6w		2020-04-30	9821	3.99216	40			7.06	2	Controls	1		1
62653670	47	1							2020-03-14 12:09:00								hosp_T6w		2020-04-30 14:32:00	7424.3	3.87066	47			7.21	2	Controls	3		1
62653670	47	1							2020-03-14 12:09:00								Hosp_T3m		2020-06-05 08:00:00	3926.5	3.59401	83			7.06	2	Controls	3		1
62653670	47	1							2020-03-14 12:09:00								hosp_T10m		2021-01-08 08:00:00	996.7	2.99856	299			2.87	2	Controls	3		1
62152095	56	2							2020-03-27 17:53:00								hosp_T10m		2021-01-21 18:04:00	1514.9	3.18038	300			1.12	2	Controls	1		1
62066308	38	1							2020-03-25 08:25:00								Hosp_T3m		2020-06-26 08:00:00	6043.2	3.78127	93			6.37	4	Controls	2		1
62066308	38	1							2020-03-25 08:25:00								hosp_T10m		2021-01-15 08:00:00	469.7	2.67182	296			0.24	4	Controls	2		1
61435913	61	2															Hosp_T3m		2020-06-25 13:17:00	2776.2	3.44345	82			5.28	4	Controls	1		1
61360508	49	2							2020-04-02 17:31:00								Hosp_T3m		2020-06-25 12:51:00	5360.2	3.72918	84			6.41	4	Controls	2		1
61360508	48	2							2020-04-02 17:31:00								hosp_T10m		2021-01-07 14:16:00	2313	3.36418	280			3.45	4	Controls	2		1
61292969	50	2							2020-03-20 17:29:00								hosp_T10m		2021-01-14 08:00:00	1770.4	3.24807	299			2.81	2	Controls	1		1
61135516	68	2															Hosp_T3m		2020-07-02 11:32:00	3927.8	3.59415	97			2.19	4	Controls	1		1
60775841	62	2															hosp_T6w		2020-05-07 15:01:00	4143.8	3.6174	45			5.13	2	Controls	1		1
60515319	67	1							2020-05-08 14:02:00								hosp_T3m		2020-07-27 08:00:00	9017.2	3.95507	80			8.1	3	Controls	1		1
60468220	88	2							2020-03-26 11:42:00								hosp_T10m		2021-01-04 14:08:00	900.7	2.95458	284			1.23	3	Controls	1		1

## Sheet: Longformat_whole
Studienummer	Leeftijd bij vaccin of staalname indien geen vaccindatum, rond die periode	Geslacht man=2 vrouw =1	Inclusie in studie postvaccinatie 10 maand?	Selectie studie 10m, deel post natuurlijke infectie	meerdere stalen bij hospitalisatiecohorte	Selectie omikron pseudo neutralisatie Cf. tablad notities bewerkingen voor uitleg van nummers	Manuele toevoeging prior covid	Prior-COVID or not	Exclusie in juli 2020	Datum positieve PCR	Datum 1ste vaccin	Vaccintype	Datum 2e vaccin	3e vaccin voor bloedname	Datum 3e vaccin	Vaccintype	Tijd tussen positieve PCR en vaccin	Categorie postvac_T10m	Staal november 2021 (T10m)	Datum bloedname T10m	Abott anti-S antistoffen (AU/mL) T10m	Log10 anti-S Abott T10m	Aantal dagen na 1e vaccin/PCR	Roche anti-S antistoffen (AU/mL)	Log10 anti-S Roche	Abott Anti-N (AU/Ml°	Severity_score_hosp	Severity category_hosp
Patiënt 91_Ugent	76	2			1													Hosp_T3m			3954.2	3.59706	90			6.37	2	Controls
Patiënt 9_Ugent	58	1			1													Hosp_T3m			476.1	2.6777	82			0.08	2	Controls
Patiënt 89_Ugent	59	2			1													Hosp_T3m			6140.6	3.78821	84			6.02	4	Controls
Patiënt 87_Ugent	51	1			1													Hosp_T3m			2873.8	3.45846	85			3.92	2	Controls
Patiënt 86_Ugent	82	2			1													Hosp_T3m			7899.7	3.89761	95			5.46	2	Controls
Patiënt 85_Ugent	52	2			1													Hosp_T3m			4305	3.63397	93			6.99	3	Controls
Patiënt 84_Ugent	55	2			1													Hosp_T3m			1919.2	3.28312	97			5.16	2	Controls
Patiënt 80_Ugent	76	2			1													hosp_T6w			15166.1	4.18087	41			5.33	4	Controls
Patiënt 8_Ugent	59	2			1													Hosp_T3m			598.4	2.77699	90			2.23	2	Controls
Patiënt 75_Ugent	64	2			1													Hosp_T3m			2960.7	3.47139	99			6.67	3	Controls
Patiënt 74_Ugent	56	2			1													Hosp_T3m			8810	3.94498	96			7.93	3	Controls
Patiënt 73_Ugent	61	2			1													Hosp_T3m			1552.6	3.19106	88			7.26	3	Controls
Patiënt 71_Ugent	78	2			2													hosp_T6w			6208.5	3.79299	44			7.31	4	Controls
Patiënt 71_Ugent	78	2			2													Hosp_T3m			2202.4	3.3429	83			5.03	4	Controls
Patiënt 69_Ugent	57	1			1													Hosp_T3m			2013.9	3.30404	97			5.44	2	Controls
Patiënt 68_Ugent	92	2			1					2020-03-31								hosp_T10m		2021-01-14	2236.9	3.34965	289			2.78	3	Controls
Patiënt 60_Ugent	52	2			1													Hosp_T3m			1839.8	3.26477	85			5.9	2	Controls
Patiënt 56_Ugent	38	2			1													hosp_T6w			16482.3	4.21702	45			6.49	4	Controls
Patiënt 55_Ugent	59	2			1													Hosp_T3m			1635.9	3.21376	98			4.94	2	Controls
Patiënt 52_Ugent	74	2			1													Hosp_T3m			13081.1	4.11664	91			4.42	4	Controls
Patiënt 48_Ugent	29	2			1					2020-03-23								hosp_T10m		2020-12-31	649.1	2.81231	283			2.75	2	Controls
Patiënt 46_Ugent	50	2			1													Hosp_T3m			722.9	2.85908	85			2.14	4	Controls
Patiënt 44_Ugent	59	2			1					2020-04-10								hosp_T10m		2021-01-26	817.9	2.9127	291			2.11	3	Controls
Patiënt 42_Ugent	47	2			1													Hosp_T3m			655.1	2.81631	95			8.44	3	Controls
Patiënt 41_Ugent	47	2			1													Hosp_T3m			1743.1	3.24132	88			8.36	2	Controls
Patiënt 40_Ugent	46	2			1													Hosp_T3m			1636.6	3.21394	99			4.39	2	Controls
Patiënt 39_Ugent	67	2			1													Hosp_T3m			16087.2	4.20648	96			3.56	3	Controls
Patiënt 34_Ugent	82	2			1													Hosp_T3m			1411.4	3.14965	99			4.89	3	Controls
Patiënt 30_Ugent	57	1			1													Hosp_T3m			1485.7	3.17193	93			4.45	2	Controls
Patiënt 3_Ugent	54	2			1													Hosp_T3m			2593.4	3.41387	97			3.72	2	Controls
Patiënt 26_Ugent	48	2			1													Hosp_T3m			1085.7	3.03571	97			3.91	2	Controls
Patiënt 19_Ugent	51	2			1													Hosp_T3m			1241.2	3.09384	85			5.98	2	Controls
Patiënt 18_Ugent	59	1			1													Hosp_T3m			695.5	2.8423	93			4.11	3	Controls
Patiënt 16_Ugent	43	1			1													Hosp_T3m			1425.1	3.15385	93			7.07	3	Controls
Patiënt 15_Ugent	58	2			1													hosp_T6w			24685.3	4.39244	44			7.3	4	Controls
Patiënt 12_Ugent	67	2			1													Hosp_T3m			1605.9	3.20572	99			6.1	3	Controls
Patiënt 11_Ugent	82	1			1													Hosp_T3m			111.4	2.04689	93			0.89	2	Controls
89911911	67	2			2					2020-03-24 14:28:00								hosp_T10m		2021-01-21 08:00:00	8068.4	3.90679	303			3.16	4	Controls
89911911	67	2			2													Hosp_T3m		2020-06-25 13:07:00	33095.1	4.51976	93			6.69	4	Controls
89806285	73	2			1													hosp_T6w		2020-05-07 08:56:00	11875.6	4.07466	46			3.16	4	Controls
89531560	60	2			1													Hosp_T3m		2020-06-11 08:00:00	969.6	2.98659	85			3.24	4	Controls
89469282	67	1			1					2020-04-02 15:47:00								Hosp_T3m		2020-06-24 00:13:00	3092.4	3.4903	82			4.76	2	Controls
89118962	60	2			1													Hosp_T3m		2020-06-18 12:15:00	5724.6	3.75775	81			4.8	4	Controls
88855481	79	1			2					2020-03-18 17:05:00								hosp_T10m		2021-01-07 15:30:00	1659.5	3.21998	295			1.09	4	Controls
88855481	79	1			2													Hosp_T3m		2020-06-25 11:41:00	5797.3	3.76323	99			4.73	4	Controls
88787353	76	1			2					2020-03-25 16:32:00								Hosp_T3m		2020-06-22 08:00:00	1939.5	3.28769	89			3.29	2	Controls
88787353	76	1			2					2020-03-25 16:32:00								hosp_T10m		2021-01-18 08:00:00	920.1	2.96384	299			0.82	2	Controls
88755327	73	1			1													hosp_T6w		2020-05-14 17:25:00	739	2.86864	45			6.08	3	Controls
88327879	61	1			2					2020-03-28 14:59:00								hosp_T10m		2021-01-18 08:00:00	1230.7	3.09015	296			1.2	3	Controls
88327879	61	1			2													hosp_T6w		2020-05-14 14:48:00	3762.2	3.57544	47			5.81	3	Controls
88204995	81	1			1					2020-03-20 21:30:00								hosp_T10m		2021-01-21 07:11:00	1062.2	3.02621	306			0.83	3	Controls
88045356	76	2			1					2020-03-29 11:52:00								hosp_T10m		2021-02-04 14:29:00	12.8	1.10721	312			0.01	2	Controls
88013024	88	2			2													hosp_T6w		2020-05-15 07:00:00	39878.3	4.60074	44			6.43	2	Controls
88013024	88	2			2													Hosp_T3m		2020-07-03	24841.2	4.39517	93			5.37	2	Controls
87927901	72	2			1													Hosp_T3m		2020-06-29 09:12:00	6323.9	3.80098	93			5.94	4	Controls
87812129	71	1			1					2020-04-02 14:14:00								hosp_T10m		2021-02-08 07:43:00	672.3	2.82756	312			2.98	2	Controls
87807806	61	2			1													hosp_T6w		2020-05-20	15556.8	4.19192	41			8.54	2	Controls
87576849	63	1			1													hosp_T6w		2020-04-30	9402.7	3.97325	37			7.03	2	Controls
87518148	68	2			1													hosp_T6w		2020-05-07 04:00:00	10656.5	4.02761	43			6.12	4	Controls
87302394	82	1			1					2020-04-02 10:59:00								hosp_T10m		2021-02-11 13:13:00	995.7	2.99813	315			2.74	4	Controls
87256616	89	1			2					2020-05-04 20:50:00								hosp_T10m		2021-02-17 12:35:00	39574.1	4.59741	289			0.16	2	Controls
87256616	89	1			2													Hosp_T3m		2020-08-05	4407.6	3.6442	92			1.45	2	Controls
85972685	60	2			1					2020-04-26 07:53:00								hosp_T10m		2021-03-01	35.5	1.55023	309			0.04	2	Controls
83801407	71	1			1													Hosp_T3m		2020-06-18 13:01:00	9324.7	3.96963	85			9.91	4	Controls
83677997	53	2			1													hosp_T6w		2020-05-07 16:06:00	2034.1	3.30837	44			5.67	3	Controls
83600114	59	2			1													hosp_T6w		2020-05-07 14:54:00	9076.9	3.95794	39			6.46	3	Controls
83589408	63	2			1													hosp_T6w		2020-05-14 13:56:00	10769.9	4.03221	44			6.94	2	Controls
83238550	44	1			2					2020-03-31 11:33:00								Hosp_T3m		2020-06-22 07:59:00	4061.3	3.60867	83			3.8	2	Controls
83238550	44	1			2													hosp_T6w		2020-05-11	10383.6	4.01635	41			6.76	2	Controls
83197699	70	1			1					2020-04-14 00:13:00								hosp_T10m		2021-02-26 11:17:00	5814.7	3.76453	318			7.36	2	Controls
82494501	78	2			1													Hosp_T3m		2020-06-18 14:09:00	3678.5	3.56567	94			2.73	3	Controls
82437807	71	2			1													Hosp_T3m		2020-06-18 14:05:00	4956.2	3.69515	81			4.81	3	Controls
80959901	72	2			1													hosp_T6w		2020-05-07 17:34:00	6100.2	3.78534	46			5.05	2	Controls
80957350	58	2			1													hosp_T6w		2020-05-07	8868.7	3.94786	41			9.69	2	Controls
79833638	23	2			1					2020-04-01 11:15:00								hosp_T10m		2021-01-14 08:00:00	2379.6	3.3765	288			0.8	2	Controls
79679460	66	1			1													hosp_T6w		2020-05-06 08:00:00	28073.8	4.4483	40			5.38	2	Controls
79364816	52	1			2					2020-04-07 17:32:00								hosp_T10m		2021-02-04 14:07:00	0.1	-1	303			0.5	4	Controls
79364816	52	1			2													hosp_T6w		2020-05-18	7	0.845098	40			2.02	4	Controls
79248191	67	2			1					2020-03-20 11:30:00								hosp_T6w		2020-04-30 08:00:00	2636.9	3.42109	41			7.56	4	Controls
79143368	61	2			2													Hosp_T3m		2020-06-25 12:18:00	65.3	1.81491	84			7.73	3	Controls
79143368	61	2			2													hosp_T6w		2020-05-11	103	2.01284	39			7.65	3	Controls
78856291	64	2			1													hosp_T6w		2020-05-07 15:28:00	32472.3	4.51151	38			6.1	2	Controls
78821071	89	1			1					2020-03-15 13:05:00								hosp_T10m		2021-01-04 08:00:00	4572.7	3.66017	295			4.52	3	Controls
78347630	68	2			1													Hosp_T3m		2020-06-22 08:00:00	2344	3.36996	84			3.94	4	Controls
77434900	69	2			1					2020-04-02 12:33:00								hosp_T10m		2021-01-21 12:49:00	2123.4	3.32703	294			1.54	2	Controls
75857151	78	1			1													Hosp_T3m		2020-06-24	1552.8	3.19112	84			6.13	2	Controls
75133066	79	2			1													Hosp_T3m		2020-07-13	19846.9	4.29769	93			10.34	3	Controls
74468307	57	2			1													hosp_T6w		2020-05-07	7925.3	3.89902	41			6.27	3	Controls
74310509	59	2			1													Hosp_T3m		2020-06-25 12:29:00	7181.3	3.8562	85			4.51	4	Controls
74179672	63	1			1													hosp_T6w		2020-05-04 08:00:00	16940.9	4.22894	37			7.13	4	Controls
74142340	89	2			1					2020-03-27 14:16:00								hosp_T10m		2021-02-01 17:32:00	625.8	2.79644	311			2.1	3	Controls
73916348	86	2			1													Hosp_T3m		2020-06-18 17:59:00	3253.6	3.51236	83			5.27	3	Controls
73304735	38	2			2					2020-03-31 14:20:00								hosp_T10m		2021-01-25	127.2	2.10449	299			0.63	3	Controls
73304735	39	2			2													Hosp_T3m		2020-07-06 10:13:00	261.7	2.4178	97			3.46	3	Controls
73135535	81	2			1													Hosp_T3m		2020-06-23	6323.3	3.80094	91			8.68	3	Controls
73046583	54	1			1													Hosp_T3m		2020-06-18 12:33:00	17119.8	4.2335	80			10.05	4	Controls
72418387	33	2			1													hosp_T6w		2020-05-07 17:53:00	5941.1	3.77387	47			6.46	2	Controls
71684385	73	2			1					2020-03-16 19:42:00								hosp_T10m		2021-01-14 13:00:00	2451.7	3.38947	304			4.19	3	Controls
71577340	37	2			1					2020-03-30 13:11:00								hosp_T10m		2021-01-13 13:03:00	345.8	2.53882	289			0.46	2	Controls
71453062	64	1			1													Hosp_T3m		2020-07-13 08:00:00	4275.7	3.63101	88			1.26	2	Controls
70728597	68	1			1													hosp_T6w		2020-04-30	2680.2	3.42817	39			7.3	2	Controls
70077359	36	2			2					2020-03-16 19:43:00								hosp_T10m		2021-01-07 15:31:00	583	2.76567	297			3.29	3	Controls
70077359	36	2			2													hosp_T6w		2020-04-30	4504.4	3.65364	44			9.66	3	Controls
65547725	53	2			1					2020-03-18 14:43:00								hosp_T10m		2021-01-21 13:27:00	2190.8	3.3406	309			2.67	4	Controls
65352872	70	2			1													Hosp_T3m		2020-06-11 12:16:00	1298.4	3.11341	80			5.3	2	Controls
65176755	50	1			1					2020-03-30 14:49:00								hosp_T10m		2021-01-11 09:38:00	286.8	2.45758	287			0.97	4	Controls
64756881	46	1			2					2020-03-24 10:37:00								hosp_T10m		2021-01-07 13:47:00	1380.7	3.1401	289			0.33	4	Controls
64756881	46	1			2													Hosp_T3m		2020-06-25 12:06:00	5309.9	3.72509	93			3.42	4	Controls
63882891	56	2			2													hosp_T6w		2020-05-04 08:00:00	7798.5	3.89201	40			4.76	4	Controls
63882891	56	2			2													Hosp_T3m		2020-07-02 08:27:00	3406	3.53224	99			2.74	4	Controls
63744635	61	1			2					2020-03-27 12:55:00								hosp_T6w		2020-05-08	7990.7	3.90258	41			9.68	2	Controls
63744635	61	1			2					2020-03-27 12:55:00								hosp_T10m		2021-01-20 13:01:00	779.9	2.89204	299			1.04	2	Controls
63431768	66	2			1					2020-03-27 13:56:00								Hosp_T3m		2020-06-24 04:00:00	436.5	2.63998	89			0.21	4	Controls
63363774	39	2			2					2020-03-22 20:48:00								hosp_T6w		2020-05-06	5964.4	3.77557	44			6.71	2	Controls
63363774	39	2			2					2020-03-22 20:48:00								hosp_T10m		2021-01-12 09:30:00	260.8	2.41631	296			1.51	2	Controls
63145726	53	2			1					2020-04-06 13:40:00								hosp_T10m		2021-02-15 16:19:00	3118.3	3.49392	315			3.56	3	Controls
63093580	55	2			1													hosp_T6w		2020-05-14 11:31:00	612.1	2.78682	45			4.18	2	Controls
62884341	54	1			1													hosp_T6w		2020-04-30	9821	3.99216	40			7.06	2	Controls
62653670	47	1			3					2020-03-14 12:09:00								hosp_T6w		2020-04-30 14:32:00	7424.3	3.87066	47			7.21	2	Controls
62653670	47	1			3					2020-03-14 12:09:00								Hosp_T3m		2020-06-05 08:00:00	3926.5	3.59401	83			7.06	2	Controls
62653670	47	1			3					2020-03-14 12:09:00								hosp_T10m		2021-01-08 08:00:00	996.7	2.99856	299			2.87	2	Controls
62152095	56	2			1					2020-03-27 17:53:00								hosp_T10m		2021-01-21 18:04:00	1514.9	3.18038	300			1.12	2	Controls
62066308	38	1			2					2020-03-25 08:25:00								Hosp_T3m		2020-06-26 08:00:00	6043.2	3.78127	93			6.37	4	Controls
62066308	38	1			2					2020-03-25 08:25:00								hosp_T10m		2021-01-15 08:00:00	469.7	2.67182	296			0.24	4	Controls
61435913	61	2			1													Hosp_T3m		2020-06-25 13:17:00	2776.2	3.44345	82			5.28	4	Controls
61360508	49	2			2					2020-04-02 17:31:00								Hosp_T3m		2020-06-25 12:51:00	5360.2	3.72918	84			6.41	4	Controls
61360508	48	2			2					2020-04-02 17:31:00								hosp_T10m		2021-01-07 14:16:00	2313	3.36418	280			3.45	4	Controls
61292969	50	2			1					2020-03-20 17:29:00								hosp_T10m		2021-01-14 08:00:00	1770.4	3.24807	299			2.81	2	Controls
61135516	68	2			1													Hosp_T3m		2020-07-02 11:32:00	3927.8	3.59415	97			2.19	4	Controls
60775841	62	2			1													hosp_T6w		2020-05-07 15:01:00	4143.8	3.6174	45			5.13	2	Controls
60515319	67	1			1					2020-05-08 14:02:00								hosp_T3m		2020-07-27 08:00:00	9017.2	3.95507	80			8.1	3	Controls
60468220	88	2			1					2020-03-26 11:42:00								hosp_T10m		2021-01-04 14:08:00	900.7	2.95458	284			1.23	3	Controls
36	25.3327	1	0	1				Prior COVID-19		2020-03-19	2021-01-28	Pfizer		0		0		HCW_3m		2020-06-24	180.4	2.25624	97	50,4	1.70243	0.67
224	50.9021	1	0	1				Prior COVID-19		2020-03-30	2021-01-15	pfizer						HCW_3m		2020-06-29	200.9	2.30298	91	19,6	1.29226	3.28
225	59.8638	1	0	1				Prior COVID-19		2020-03-30	2021-01-15	pfizer						HCW_3m		2020-06-29	283.4	2.4524	91	44,9	1.65225	3.1
583	59.6557	1	0	1		5		Prior COVID-19		2020-04-06	2021-01-29	pfizer						HCW_3m		2020-06-29	3864.9	3.58714	84	418,0	2.62118	6.22
591	47.8282	1	0	1				Prior COVID-19		2020-04-04	2021-01-15	pfizer						HCW_3m		2020-06-29	92.3	1.9652	86	25,5	1.40654	0.88
593	53.0226	2	0	1				Prior COVID-19		2020-04-10	2021-01-15	pfizer						HCW_3m		2020-06-29	791.5	2.89845	80	146,0	2.16435	7.13
595	49.3299	1	0	1		5		Prior COVID-19		2020-04-10	2021-01-15	pfizer						HCW_3m		2020-06-29	799.6	2.90287	80	144,0	2.15836	3.48
596	48.7735	2	0	1				Prior COVID-19		2020-03-31	2021-01-15	pfizer						HCW_3m		2020-06-29	343.2	2.53555	90	29,9	1.47567	5.7
597	48.1602	1	0	1				Prior COVID-19		2020-04-06	2021-01-29	pfizer						HCW_3m		2020-06-29	759.3	2.88041	84	263,0	2.41996	8.42
598	21.7653	1	0	1				Prior COVID-19		2020-04-10	2021-01-29	pfizer						HCW_3m		2020-06-29	296.3	2.47173	80	84,0	1.92428	3.76
602	44.2752	1	0	1				Prior COVID-19		2020-03-29	2021-01-29	pfizer						HCW_3m		2020-06-29	438.9	2.64237	92	115,0	2.0607	1.95
609	38.6639	1	0	1				Prior COVID-19		2020-04-10	2021-01-27	pfizer						HCW_3m		2020-06-30	469.1	2.67127	81	88,6	1.94743	2.59
634	56.4121	1	0	1				Prior COVID-19		2020-04-07	2021-01-28	pfizer						HCW_3m		2020-07-02	126.1	2.10072	86	21,2	1.32634	0.41
635	50.1793	2	0	1				Prior COVID-19		2020-03-30	2021-01-19	pfizer						HCW_3m		2020-06-30	1029.5	3.01263	92	130,0	2.11394	4.59
640	24.7598	1	0	1				Prior COVID-19		2020-04-07	2021-01-28	pfizer						HCW_3m		2020-07-02	303.2	2.48173	86	35,1	1.54531	3.46
644	28.4422	2	0	1				Prior COVID-19		2020-04-03	2021-01-28	pfizer						HCW_3m		2020-07-02	431.9	2.63538	90	110,0	2.04139	2.17
646	59.5024	1	0	1				Prior COVID-19		2020-04-09	2021-01-28	pfizer						HCW_3m		2020-07-02	2228.5	3.34801	84	141,0	2.14922	7.2
656	62.8884	1	0	1				Prior COVID-19		2020-04-02	2021-01-28	pfizer						HCW_3m		2020-07-02	424	2.62737	91	142,0	2.15229	3.37
662	55.9623	1	0	1		5		Prior COVID-19		2020-04-07	2021-01-28	pfizer						HCW_3m		2020-07-02	4342.5	3.63774	86	470,0	2.6721	7.79
667	56.8255	1	0	1				Prior COVID-19		2020-04-07	2021-01-28	PFIZER						HCW_3m		2020-07-02	176	2.24551	86	22,2	1.34635	1.67
669	55.4723	1	0	1				Prior COVID-19		2020-03-27	2021-01-28	pfizer						HCW_3m		2020-07-02	292.1	2.46553	97	59,5	1.77452	4.75
674	52.2478	1	0	1				Prior COVID-19		2020-04-07	2021-01-28	pfizer						HCW_3m		2020-07-02	590.2	2.771	86	177,0	2.24797	6.52
675	39.7816	1	0	1				Prior COVID-19		2020-04-07	2021-01-28	pfizer						HCW_3m		2020-07-02	584.3	2.76664	86	171,0	2.233	4.16
676	30.8111	1	0	1				Prior COVID-19		2020-04-07								HCW_3m		2020-07-02	160.3	2.20493	86	41,3	1.61595	3.54
682	59.0753	1	0	1				Prior COVID-19		2020-03-27	2021-01-15	pfizer						HCW_3m		2020-07-03	935.4	2.971	98	145,0	2.16137	7.14
685	55.9623	1	0	1				Prior COVID-19		2020-04-07	2021-01-28	pfizer						HCW_3m		2020-07-02	65.1	1.81358	86	5,2	0.716003	1.45
691	24.7297	1	0	1				Prior COVID-19		2020-04-07	2021-01-28	pfizer						HCW_3m		2020-07-02	388.8	2.58973	86	90,3	1.95569	0.68
692	28.7899	1	0	1				Prior COVID-19		2020-04-10	2021-01-29	pfizer						HCW_3m		2020-07-03	699.1	2.84454	84	305,0	2.4843	3.27
697	35.3627	1	0	1				Prior COVID-19		2020-04-07	2021-01-28	pfizer						HCW_3m		2020-07-02	0		86	<4,0		0.02
698	51.7762	1	0	1				Prior COVID-19		2020-04-10	2021-01-15	pfizer						HCW_3m		2020-07-03	1201.7	3.0798	84	423,0	2.62634	5.86
711	53.0473	1	0	1				Prior COVID-19		2020-04-07	2021-01-28	pfizer						HCW_3m		2020-07-02	859	2.93399	86	229	2.35984	4.3
712	58.1739	1	0	1				Prior COVID-19		2020-03-31	2021-01-28	pfizer						HCW_3m		2020-07-02	1477.3	3.16947	93	401,0	2.60314	7.12
713	37.5462	1	0	1				Prior COVID-19		2020-04-07	2021-01-28	pfizer						HCW_3m		2020-07-02	1455.8	3.1631	86	231,0	2.36361	3.76
715	26.5982	1	0	1				Prior COVID-19		2020-04-02	2021-01-28	pfizer						HCW_3m		2020-07-02	89.3	1.95085	91	6,2	0.792392	0.34
717	60.0061	1	0	1				Prior COVID-19		2020-04-07	2021-01-28	pfizer						HCW_3m		2020-07-02	735.2	2.86641	86	88,4	1.94645	2.74
719	32.1301	1	0	1				Prior COVID-19		2020-04-07	2021-01-28	pfizer						HCW_3m		2020-07-02	693.2	2.84086	86	212,0	2.32634	1.5
731	53.075	1	0	1				Prior COVID-19		2020-04-06								HCW_3m		2020-07-02	97.7	1.98989	87	28,3	1.45179	7.05
737	56.0445	1	0	1				Prior COVID-19		2020-04-03	2021-01-28	pfizer						HCW_3m		2020-07-02	513.4	2.71046	90	188,0	2.27416	6.25
745	56.8748	1	0	1				Prior COVID-19		2020-04-07	2021-01-28	pfizer						HCW_3m		2020-07-02	221.8	2.34596	86	48,3	1.68395	5.48
747	49.1306	1	0	1				Prior COVID-19		2020-04-09								HCW_3m		2020-07-02	295.2	2.47012	84	60,4	1.78104	0.52
749	54.8611	1	0	1				Prior COVID-19		2020-04-07	2021-01-28	pfizer						HCW_3m		2020-07-02	330.6	2.5193	86	84,9	1.92891	2.3
751	24.8803	1	0	1				Prior COVID-19		2020-04-10	2021-01-16	pfizer						HCW_3m		2020-07-02	193.3	2.28623	83	32,2	1.50786	2.72
757	39.8966	1	0	1				Prior COVID-19		2020-04-10	2021-01-16	pfizer						HCW_3m		2020-07-02	819.9	2.91376	83	293,0	2.46687	3.44
758	46.0144	1	0	1		5		Prior COVID-19		2020-03-26	2021-01-16	pfizer						HCW_3m		2020-07-02	2230.8	3.34846	98	804,0	2.90526	4.96
759	55.5955	1	0	1				Prior COVID-19		2020-03-25	2021-01-16	pfizer						HCW_3m		2020-07-02	452.2	2.65533	99	100,0	2	8.55
769	43.0144	1	0	1		5		Prior COVID-19		2020-03-30	2021-01-16	pfizer						HCW_3m		2020-07-02	1910	3.28103	94	622,0	2.79379	7.19
774	58.527	1	0	1				Prior COVID-19		2020-04-11	2021-01-19	pfizer						HCW_3m		2020-07-07	351.5	2.54593	87	46,5	1.66745	3.03
813	62.256	1	0	1				Prior COVID-19		2020-04-13	2021-01-19	pfizer						HCW_3m		2020-07-07	176	2.24551	85	21,0	1.32222	2.32
841	49.9925	1	0	1				Prior COVID-19		2020-04-10	2021-01-29	pfizer						HCW_3m		2020-06-29	1567.8	3.19529	80	213,0	2.32838	6.52
842	28.1493	1	0	1				Prior COVID-19		2020-03-31	2021-01-21	pfizer						HCW_3m		2020-07-03	374.7	2.57368	94	87,1	1.94002	2.13
845	42.3409	1	0	1				Prior COVID-19		2020-03-31	2021-01-29	pfizer						HCW_3m		2020-06-29	107.6	2.03181	90	20,7	1.31597	0.47
846	34.9514	2	0	1				Prior COVID-19		2020-04-09	2021-01-21	pfizer						HCW_3m		2020-07-03	111.7	2.04805	85	18,0	1.25527	1.3
847	48.2259	1	0	1				Prior COVID-19		2020-03-27	2021-01-29	pfizer						HCW_3m		2020-06-29	4478.8	3.65116	94	967,0	2.98543	6.36
850	59.579	1	0	1				Prior COVID-19		2020-04-01	2021-01-21	pfizer						HCW_3m		2020-07-03	839.6	2.92407	93	226,0	2.35411	4.47
856	57.0117	1	0	1				Prior COVID-19		2020-04-09	2021-01-21	pfizer						HCW_3m		2020-07-03	147.2	2.16791	85	8,6	0.934498	4.66
858	55.4476	1	0	1				Prior COVID-19		2020-04-09	2021-01-21	pfizer						HCW_3m		2020-07-03	135.5	2.13194	85	20,2	1.30535	2.27
860	47.7597	1	0	1				Prior COVID-19		2020-03-29	2021-01-21	pfizer						HCW_3m		2020-07-03	1759.4	3.24536	96	329,0	2.5172	5.01
862	26.5708	1	0	1				Prior COVID-19		2020-04-14	2021-01-21	pfizer						HCW_3m		2020-07-03	291.4	2.46449	80	39,8	1.59988	2.2
863	49.0144	1	0	1		5		Prior COVID-19		2020-04-06	2021-01-29	pfizer						HCW_3m		2020-06-29	13879.8	4.14238	84	451,0	2.65418	8.82
864	60.7488	1	0	1		5		Prior COVID-19		2020-03-30	2021-01-21	pfizer						HCW_3m		2020-07-03	1437.5	3.15761	95	388,0	2.58883	5.44
869	37.8282	2	0	1				Prior COVID-19		2020-04-10	2021-01-29	pfizer						HCW_3m		2020-06-29	672.3	2.82756	80	82,9	1.91855	5.07
870	56.6913	1	0	1				Prior COVID-19		2020-04-09	2021-01-21	pfizer						HCW_3m		2020-07-03	1820.1	3.2601	85	215,0	2.33244	5.39
876	29.6174	1	0	1				Prior COVID-19		2020-03-26	2021-01-21	pfizer						HCW_3m		2020-07-03	193.9	2.28758	99	55,9	1.74741	0.15
895	48.5627	1	0	1				Prior COVID-19		2020-04-10	2021-01-29	pfizer						HCW_3m		2020-06-29	1053.2	3.02251	80	353,0	2.54777	5.05
965	49.9213	1	0	1				Prior COVID-19		2020-04-09	2021-01-19	Pfizer						HCW_3m		2020-07-01	822.2	2.91498	83	135,0	2.13033	7.83
970	48.653	1	0	1				Prior COVID-19		2020-04-02	2021-01-19	Pfizer						HCW_3m		2020-07-01	184.7	2.26647	90	52,9	1.72346	0.53
976	24.5654	1	0	1				Prior COVID-19		2020-03-29	2021-01-19	Pfizer						HCW_3m		2020-07-01	610.6	2.78576	94	166,0	2.22011	1.31
977	43.6749	1	0	1				Prior COVID-19		2020-04-10	2021-01-19	Pfizer						HCW_3m		2020-07-01	1019.3	3.0083	82	231,0	2.36361	3.63
982	56.4083	1	0	1				Prior COVID-19		2020-04-11								HCW_3m		2020-07-01	417.9	2.62107	81	48,0	1.68124	0.73
987	41.7023	1	0	1				Prior COVID-19		2020-04-09	2021-01-19	Pfizer						HCW_3m		2020-07-01	403.5	2.60584	83	155,0	2.19033	4.63
573889	20.8064	2	0	1				Prior COVID-19		2020-04-09	2021-01-27	pfizer						HCW_3m		2020-07-07	1506.9	3.17808	89	555,0	2.74429	6.4
573892	55.3983	1	0	1				Prior COVID-19		2020-04-10	2021-01-27	pfizer						HCW_3m		2020-07-07	689.1	2.83828	88	122,0	2.08636	1.17
573897	57.7444	1	0	1		5		Prior COVID-19		2020-04-09	2021-01-28	pfizer						HCW_3m		2020-07-07	2067.8	3.31551	89	204,0	2.30963	8.02
573906	40.5333	1	0	1				Prior COVID-19		2020-04-10								HCW_3m		2020-07-07	174.6	2.24204	88	43,0	1.63347	1.24
573912	39.9639	1	0	1		5		Prior COVID-19		2020-04-10								HCW_3m		2020-07-07	1838.4	3.26444	88	475,0	2.67669	3.58
573930	59.1722	1	0	1				Prior COVID-19		2020-03-30	2021-01-28	pfizer						HCW_3m		2020-07-08	3957.3	3.5974	100	937,0	2.97174	4.49
573950	55.0167	2	0	1				Prior COVID-19		2020-04-10								HCW_3m		2020-07-09	1101.7	3.04206	90	326,0	2.51322	5.51
573952	56.1917	2	0	1				Prior COVID-19		2020-04-02		?						HCW_3m		2020-07-10	1180.4	3.07203	99	434,0	2.63749	5.09
573958	62.1684	1	0	1				Prior COVID-19		2020-04-10	2021-01-27	pfizer						HCW_3m		2020-07-09	1966.2	3.29363	90	594,0	2.77379	6.83
574082	35.9131	2	0	1				Prior COVID-19		2020-04-10	2021-01-27	pfizer						HCW_3m		2020-07-06	1273.7	3.10507	87	77,5	1.8893	7.79
574095	39.9158	1	0	1				Prior COVID-19		2020-04-06	2021-01-27	pfizer						HCW_3m		2020-07-06	3121.35	3.49434	91	1093,0	3.03862	4.73
574100	34.3135	2	0	1				Prior COVID-19		2020-04-09	2021-01-27	pfizer						HCW_3m		2020-07-06	1760.2	3.24556	88	37,8	1.57749	6.39
574104	60.3456	1	0	1		5		Prior COVID-19		2020-04-10								HCW_3m		2020-07-06	2071.1	3.3162	87	569,0	2.75511	4.6
574105	29.5556	1	0	1				Prior COVID-19		2020-03-30								HCW_3m		2020-07-06	637.4	2.80441	98	396,0	2.5977	6.47
574115	47.5611	1	0	1				Prior COVID-19		2020-04-09	2021-01-28	pfizer						HCW_3m		2020-07-06	85.1	1.92993	88	18	1.25527	0.38
574127	47.1917	1	0	1				Prior COVID-19		2020-04-10	2021-01-28	pfizer						HCW_3m		2020-07-06	462.5	2.66511	87	88,5	1.94694	1.48
36	25.3327	1	0	1				Prior COVID-19		2020-03-19	2021-01-28	Pfizer		0		0		HCW_10m		2021-01-28	60.8	1.7839	315	51.5	1.71181	0.05
224	50.9021	1	0	1				Prior COVID-19		2020-03-30	2021-01-15	pfizer						HCW_10m		2021-01-15	179.5	2.25406	291	81.7	1.91222	0.88
225	59.8638	1	0	1				Prior COVID-19		2020-03-30	2021-01-15	pfizer						HCW_10m		2021-01-15	123.4	2.09132	291	98.2	1.99211	0.35
583	59.6557	1	0	1		5		Prior COVID-19		2020-04-06	2021-01-29	pfizer						HCW_10m		2021-01-29	2883.7	3.45995	298	1738	3.24005	0.49
591	47.8282	1	0	1				Prior COVID-19		2020-04-04	2021-01-15	pfizer						HCW_10m		2021-01-15	23.7	1.37475	286	15.9	1.2014	0.15
593	53.0226	2	0	1				Prior COVID-19		2020-04-10	2021-01-15	pfizer						HCW_10m		2021-01-15	365	2.56229	280	214	2.33041	2.59
595	49.3299	1	0	1		5		Prior COVID-19		2020-04-10	2021-01-15	pfizer						HCW_10m		2021-01-15	1548.5	3.18991	280	653	2.81491	0.55
596	48.7735	2	0	1				Prior COVID-19		2020-03-31	2021-01-15	pfizer						HCW_10m		2021-01-15	126.6	2.10243	290	41.6	1.61909	0.51
597	48.1602	1	0	1				Prior COVID-19		2020-04-06	2021-01-29	pfizer						HCW_10m		2021-01-29	266.9	2.42635	298	248	2.39445	4.51
598	21.7653	1	0	1				Prior COVID-19		2020-04-10	2021-01-29	pfizer						HCW_10m		2021-01-29	203.9	2.30942	294	144	2.15836	0.46
602	44.2752	1	0	1				Prior COVID-19		2020-03-29	2021-01-29	pfizer						HCW_10m		2021-01-29	340.7	2.53237	306	317	2.50106	0.14
609	38.6639	1	0	1				Prior COVID-19		2020-04-10	2021-01-27	pfizer						HCW_10m		2021-01-27	121	2.08279	292	81.6	1.91169	0.23
634	56.4121	1	0	1				Prior COVID-19		2020-04-07	2021-01-28	pfizer						HCW_10m		2021-01-28	72.7	1.86153	296	31.6	1.49969	0.05
635	50.1793	2	0	1				Prior COVID-19		2020-03-30	2021-01-19	pfizer						HCW_10m		2021-01-19	524.3	2.71958	295	301	2.47857	0.77
640	24.7598	1	0	1				Prior COVID-19		2020-04-07	2021-01-28	pfizer						HCW_10m		2021-01-28	569.9	2.7558	296	258	2.41162	1.26
644	28.4422	2	0	1				Prior COVID-19		2020-04-03	2021-01-28	pfizer						HCW_10m		2021-01-28	271.9	2.43441	300	206	2.31387	0.11
646	59.5024	1	0	1				Prior COVID-19		2020-04-09	2021-01-28	pfizer						HCW_10m		2021-01-28	462.6	2.66521	294	111	2.04532	1.97
656	62.8884	1	0	1				Prior COVID-19		2020-04-02	2021-01-28	pfizer						HCW_10m		2021-01-28	273.1	2.43632	301	228	2.35793	0.92
662	55.9623	1	0	1		5		Prior COVID-19		2020-04-07	2021-01-28	pfizer						HCW_10m		2021-01-28	1526.9	3.18381	296	383	2.5832	3.38
667	56.8255	1	0	1				Prior COVID-19		2020-04-07	2021-01-28	PFIZER						HCW_10m		2021-01-28	257.3	2.41044	296	119	2.07555	0.63
669	55.4723	1	0	1				Prior COVID-19		2020-03-27	2021-01-28	pfizer						HCW_10m		2021-01-28	316.3	2.5001	307	534	2.72754	0.34
674	52.2478	1	0	1				Prior COVID-19		2020-04-07	2021-01-28	pfizer						HCW_10m		2021-01-28	874.5	2.94176	296	894	2.95134	1.01
675	39.7816	1	0	1				Prior COVID-19		2020-04-07	2021-01-28	pfizer						HCW_10m		2021-01-28	173.5	2.2393	296	139	2.14301	0.56
676	30.8111	1	0	1				Prior COVID-19		2020-04-07								HCW_10m		2021-01-28	73.8	1.86806	296	34	1.53148	0.27
682	59.0753	1	0	1				Prior COVID-19		2020-03-27	2021-01-15	pfizer						HCW_10m		2021-01-15	473.4	2.67523	294	306	2.48572	1.75
685	55.9623	1	0	1				Prior COVID-19		2020-04-07	2021-01-28	pfizer						HCW_10m		2021-01-28	21.1	1.32428	296	6.2	0.792392	0.07
691	24.7297	1	0	1				Prior COVID-19		2020-04-07	2021-01-28	pfizer						HCW_10m		2021-01-28	228	2.35793	296	131	2.11727	0.09
692	28.7899	1	0	1				Prior COVID-19		2020-04-10	2021-01-29	pfizer						HCW_10m		2021-01-29	359.1	2.55522	294	365	2.56229	0.28
697	35.3627	1	0	1				Prior COVID-19		2020-04-07	2021-01-28	pfizer						HCW_10m		2021-01-28	0		296	<4,0		0.03
698	51.7762	1	0	1				Prior COVID-19		2020-04-10	2021-01-15	pfizer						HCW_10m		2021-01-15	951.9	2.97859	280	886	2.94743	0.64
711	53.0473	1	0	1				Prior COVID-19		2020-04-07	2021-01-28	pfizer						HCW_10m		2021-01-28	304.8	2.48401	296	217	2.33646	0.34
712	58.1739	1	0	1				Prior COVID-19		2020-03-31	2021-01-28	pfizer						HCW_10m		2021-01-28	778.8	2.89143	303	626	2.79657	1.45
713	37.5462	1	0	1				Prior COVID-19		2020-04-07	2021-01-28	pfizer						HCW_10m		2021-01-28	826.3	2.91714	296	538	2.73078	0.59
715	26.5982	1	0	1				Prior COVID-19		2020-04-02	2021-01-28	pfizer						HCW_10m		2021-01-28	59.3	1.77305	301	8.7	0.939519	0.06
717	60.0061	1	0	1				Prior COVID-19		2020-04-07	2021-01-28	pfizer						HCW_10m		2021-01-28	202.1	2.30557	296	59.1	1.77159	0.34
719	32.1301	1	0	1				Prior COVID-19		2020-04-07	2021-01-28	pfizer						HCW_10m		2021-01-28	311.9	2.49402	296	222	2.34635	0.06
731	53.075	1	0	1				Prior COVID-19		2020-04-06								HCW_10m		2021-01-28	23.8	1.37658	297	13.5	1.13033	3
737	56.0445	1	0	1				Prior COVID-19		2020-04-03	2021-01-28	pfizer						HCW_10m		2021-01-28	593.8	2.77364	300	711	2.85187	1.54
745	56.8748	1	0	1				Prior COVID-19		2020-04-07	2021-01-28	pfizer						HCW_10m		2021-01-28	135.5	2.13194	296	69.4	1.84136	1.27
747	49.1306	1	0	1				Prior COVID-19		2020-04-09								HCW_10m		2021-01-28	325.3	2.51228	294	246	2.39094	0.1
749	54.8611	1	0	1				Prior COVID-19		2020-04-07	2021-01-28	pfizer						HCW_10m		2021-01-28	232.3	2.36605	296	181	2.25768	0.23
751	24.8803	1	0	1				Prior COVID-19		2020-04-10	2021-01-16	pfizer						HCW_10m		2021-01-15	183.9	2.26458	280	106	2.02531	1.28
757	39.8966	1	0	1				Prior COVID-19		2020-04-10	2021-01-16	pfizer						HCW_10m		2021-01-15	439.3	2.64276	280	394	2.5955	0.55
758	46.0144	1	0	1		5		Prior COVID-19		2020-03-26	2021-01-16	pfizer						HCW_10m		2021-01-15	1159	3.06408	295	600	2.77815	1.12
759	55.5955	1	0	1				Prior COVID-19		2020-03-25	2021-01-16	pfizer						HCW_10m		2021-01-15	324.1	2.51068	296	223	2.3483	2.16
769	43.0144	1	0	1		5		Prior COVID-19		2020-03-30	2021-01-16	pfizer						HCW_10m		2021-01-15	1149.6	3.06055	291	1161	3.06483	2.27
774	58.527	1	0	1				Prior COVID-19		2020-04-11	2021-01-19	pfizer						HCW_10m		2021-01-19	92.2	1.96473	283	48.9	1.68931	0.38
813	62.256	1	0	1				Prior COVID-19		2020-04-13	2021-01-19	pfizer						HCW_10m		2021-01-19	55	1.74036	281	17	1.23045	0.28
841	49.9925	1	0	1				Prior COVID-19		2020-04-10	2021-01-29	pfizer						HCW_10m		2021-01-29	769.9	2.88643	294	355	2.55023	1.28
842	28.1493	1	0	1				Prior COVID-19		2020-03-31	2021-01-21	pfizer						HCW_10m		2021-01-21	201.4	2.30406	296	121	2.08279	0.33
845	42.3409	1	0	1				Prior COVID-19		2020-03-31	2021-01-29	pfizer						HCW_10m		2021-01-29	22.3	1.3483	304	10.5	1.02119	0.13
846	34.9514	2	0	1				Prior COVID-19		2020-04-09	2021-01-21	pfizer						HCW_10m		2021-01-21	37.9	1.57864	287	17.4	1.24055	0.13
847	48.2259	1	0	1				Prior COVID-19		2020-03-27	2021-01-29	pfizer						HCW_10m		2021-01-29	758.5	2.87996	308	676	2.82995	0.97
850	59.579	1	0	1				Prior COVID-19		2020-04-01	2021-01-21	pfizer						HCW_10m		2021-01-21	596.4	2.77554	295	558	2.74663	0.55
856	57.0117	1	0	1				Prior COVID-19		2020-04-09	2021-01-21	pfizer						HCW_10m		2021-01-21	103.9	2.01662	287	8.1	0.908485	0.37
858	55.4476	1	0	1				Prior COVID-19		2020-04-09	2021-01-21	pfizer						HCW_10m		2021-01-21	95.4	1.97955	287	56.9	1.75511	0.52
860	47.7597	1	0	1				Prior COVID-19		2020-03-29	2021-01-21	pfizer						HCW_10m		2021-01-21	829.3	2.91871	298	398	2.59988	1.06
862	26.5708	1	0	1				Prior COVID-19		2020-04-14	2021-01-21	pfizer						HCW_10m		2021-01-21	216.8	2.33606	282	51.5	1.71181	0.52
863	49.0144	1	0	1		5		Prior COVID-19		2020-04-06	2021-01-29	pfizer						HCW_10m		2021-01-29	6202.1	3.79254	298	559	2.74741	1.09
864	60.7488	1	0	1		5		Prior COVID-19		2020-03-30	2021-01-21	pfizer						HCW_10m		2021-01-21	1221.8	3.087	297	1039	3.01662	2.41
869	37.8282	2	0	1				Prior COVID-19		2020-04-10	2021-01-29	pfizer						HCW_10m		2021-01-29	277.5	2.44326	294	191	2.28103	0.56
870	56.6913	1	0	1				Prior COVID-19		2020-04-09	2021-01-21	pfizer						HCW_10m		2021-01-21	454.6	2.65763	287	319	2.50379	1.1
876	29.6174	1	0	1				Prior COVID-19		2020-03-26	2021-01-21	pfizer						HCW_10m		2021-01-21	100.8	2.00346	301	74.4	1.87157	0.02
895	48.5627	1	0	1				Prior COVID-19		2020-04-10	2021-01-29	pfizer						HCW_10m		2021-01-29	692.6	2.84048	294	403	2.60531	0.54
965	49.9213	1	0	1				Prior COVID-19		2020-04-09	2021-01-19	Pfizer						HCW_10m		2021-01-19	494.2	2.6939	285	291	2.46389	2.3
970	48.653	1	0	1				Prior COVID-19		2020-04-02	2021-01-19	Pfizer						HCW_10m		2021-01-19	136.7	2.13577	292	75.1	1.87564	0.04
976	24.5654	1	0	1				Prior COVID-19		2020-03-29	2021-01-19	Pfizer						HCW_10m		2021-01-19	277.6	2.44342	296	128	2.10721	0.05
977	43.6749	1	0	1				Prior COVID-19		2020-04-10	2021-01-19	Pfizer						HCW_10m		2021-01-19	292.8	2.46657	284	188	2.27416	0.78
982	56.4083	1	0	1				Prior COVID-19		2020-04-11								HCW_10m		2021-01-19	142.6	2.15412	283	55.9	1.74741	0.1
987	41.7023	1	0	1				Prior COVID-19		2020-04-09	2021-01-19	Pfizer						HCW_10m		2021-01-19	246.7	2.39217	285	201	2.3032	2.39
573889	20.8064	2	0	1				Prior COVID-19		2020-04-09	2021-01-27	pfizer						HCW_10m		2021-01-26	330.4	2.51904	292	246	2.39094	1.5
573892	55.3983	1	0	1				Prior COVID-19		2020-04-10	2021-01-27	pfizer						HCW_10m		2021-01-26	448.1	2.65137	291	233	2.36736	0.19
573897	57.7444	1	0	1		5		Prior COVID-19		2020-04-09	2021-01-28	pfizer						HCW_10m		2021-01-26	968.7	2.98619	292	361	2.55751	2.08
573906	40.5333	1	0	1				Prior COVID-19		2020-04-10								HCW_10m		2021-01-27	148.4	2.17143	292	89	1.94939	0.27
573912	39.9639	1	0	1		5		Prior COVID-19		2020-04-10								HCW_10m		2021-01-27	3607.3	3.55718	292	3399	3.53135	0.31
573930	59.1722	1	0	1				Prior COVID-19		2020-03-30	2021-01-28	pfizer						HCW_10m		2021-01-26	930.6	2.96876	302	837	2.92273	0.58
573950	55.0167	2	0	1				Prior COVID-19		2020-04-10								HCW_10m		2021-01-27	429.5	2.63296	292	402	2.60423	1.22
573952	56.1917	2	0	1				Prior COVID-19		2020-04-02		?						HCW_10m		2021-01-27	492.6	2.69249	300	535	2.72835	1.25
573958	62.1684	1	0	1				Prior COVID-19		2020-04-10	2021-01-27	pfizer						HCW_10m		2021-01-26	854.6	2.93176	291	661	2.8202	2.57
574082	35.9131	2	0	1				Prior COVID-19		2020-04-10	2021-01-27	pfizer						HCW_10m		2021-01-26	409.2	2.61194	291	72.4	1.85974	3.08
574095	39.9158	1	0	1				Prior COVID-19		2020-04-06	2021-01-27	pfizer						HCW_10m		2021-01-26	756.9	2.87904	295	787	2.89597	0.36
574100	34.3135	2	0	1				Prior COVID-19		2020-04-09	2021-01-27	pfizer						HCW_10m		2021-01-26	817.5	2.91249	292	79.2	1.89873	2.03
574104	60.3456	1	0	1		5		Prior COVID-19		2020-04-10								HCW_10m		2021-01-26	2087.1	3.31954	291	1755	3.24428	1.17
574105	29.5556	1	0	1				Prior COVID-19		2020-03-30								HCW_10m		2021-01-26	285.3	2.4553	302	259	2.4133	0.86
574115	47.5611	1	0	1				Prior COVID-19		2020-04-09	2021-01-28	pfizer						HCW_10m		2021-01-26	33.4	1.52375	292	19.7	1.29447	0.04
574127	47.1917	1	0	1				Prior COVID-19		2020-04-10	2021-01-28	pfizer						HCW_10m		2021-01-28	333.3	2.52284	293	298	2.47422	0.07
7	62.8392	1	1			0	1	COVID-19 Naive			2021-01-28	pfizer		0		0		postvac_T0		2021-01-28
10	33.7488	1	1			1.4	1	Prior COVID-19			2021-01-22	pfizer		0		0		postvac_T0	1	2021-01-22
13	54.6995	1	1			4		Prior COVID-19		2020-05-12	2021-01-22	Pfizer	2021-02-12	0		0	255	postvac_T0	1	2021-01-22	1142.7	1		644	2.80889
16	47.6968	1	1			0		COVID-19 Naive			2021-01-22	pfizer	2021-02-12	0		0	Geen positieve PCR	postvac_T0	1	2021-01-22	6	1
21	63.0253	1	1			0	1	COVID-19 Naive			2021-01-28	Pfizer		0		0		postvac_T0		2021-01-28
24	57.5599	1	1			0		COVID-19 Naive			2021-01-22	pfizer	2021-02-12	0		0	Geen positieve PCR	postvac_T0	1	2021-01-22	1.5	1
30	52.0836	1	1			4		Prior COVID-19		2020-04-07	2021-01-22	Pfizer	2021-02-12	0		0	290	postvac_T0	1	2021-01-22	175.4	1		130	2.11394
34	58.7406	1	1			0		Prior COVID-19		2020-11-03	2021-01-22	pfizer	2021-02-12	0		0	80	postvac_T0	1	2021-01-22	3577.7	1		158	2.19866
37	56.9952	1	1			0		COVID-19 Naive			2021-01-22	Pfizer	2021-02-12	0		0	Geen positieve PCR	postvac_T0	1	2021-01-22	3.8	1
38	38.5407	1	1			0	1	COVID-19 Naive			2021-01-28	pfizer		0		0		postvac_T0		2021-01-28
48	47.2067	1	1			0		COVID-19 Naive			2021-01-21	Pfizer	2021-02-10	0		0	Geen positieve PCR	postvac_T0	1	2021-01-21	0.1	1
52	17.1548	1	1			2	1	COVID-19 Naive			2021-01-28	Pfizer		0		0		postvac_T0		2021-01-28
55	20.434	1	1			2		COVID-19 Naive			2021-01-20	pfizer	2021-02-10	0		0	Geen positieve PCR	postvac_T0	1	2021-01-20	0.5	1
56	?	2	1			0	1	COVID-19 Naive			2021-01-20	pfizer		0		0		postvac_T0		2021-01-20
57	59.9459	2	1			4		Prior COVID-19		2020-04-23	2021-01-22	pfizer	2021-02-12	0		0	274	postvac_T0	1	2021-01-22	2462.8	1		1404	3.14737
60	58.5462	1	1			0		COVID-19 Naive			2021-01-20	pfizer	2021-02-10	0		0	Geen positieve PCR	postvac_T0	1	2021-01-20	1.9	1
64	26.0363	1	1			0		COVID-19 Naive			2021-01-20	pfizer	2021-02-10	0		0	Geen positieve PCR	postvac_T0	1	2021-01-20	1.5	1
67	63.809	1	1			0	1	COVID-19 Naive			2021-01-22	pfizer		0		0		postvac_T0		2021-01-22
69	59.2587	1	1			0	1	COVID-19 Naive			2021-01-28	Pfizer		0		0		postvac_T0		2021-01-28
76	53.1465	1	1			0		COVID-19 Naive			2021-01-22	Pfizer	2021-02-12	0		0	Geen positieve PCR	postvac_T0	1	2021-01-22	5.6	1
79	56.6366	1	1			0	1	Prior COVID-19		2020-04-24	2021-01-28	Pfizer		0		0		postvac_T0		2021-01-28
84	51.8912	1	1			0		COVID-19 Naive			2021-01-22	Pfizer	2021-02-12	0		0	Geen positieve PCR	postvac_T0	1	2021-01-22	3.6	1
85	42.5626	1	1			2.4	1	Prior COVID-19		2020-12-10	2021-01-20	pfizer						postvac_T0	1	2021-01-20
86	52.9213	1	1			0		Prior COVID-19		2020-04-14	2021-01-22	pfizer	2021-02-12	0		0	283	postvac_T0	1	2021-01-22	103	1		81.3	1.91009
91	59.8994	1	1			0		COVID-19 Naive			2021-01-22	pfizer	2021-02-12	0		0	Geen positieve PCR	postvac_T0	1	2021-01-22	4.3	1
96	48.59	1	1			0		COVID-19 Naive			2021-01-22	pfizer	2021-02-12	1	2021-10-01	pfizer	Geen positieve PCR	postvac_T0	1	2021-01-22	1.5	1
98	33.6311	1	1			0	1	COVID-19 Naive			2021-01-28	pfizer		0		0		postvac_T0		2021-01-28
105	57.2067	1	1			0	1	COVID-19 Naive			2021-01-28	pfizer		0		0		postvac_T0		2021-01-28
110	39.0062	2	1			0		COVID-19 Naive			2021-01-22	pfizer	12-2-2021	0		0	Geen positieve PCR	postvac_T0	1	2021-01-22	1.9	1
111	58.6776	1	1			0		Prior COVID-19		2020-04-24	2021-01-22	pfizer	2021-02-12	0		0	273	postvac_T0	1	2021-01-22	308.5	1		161	2.20683
114	53.2998	1	1			0		COVID-19 Naive			2021-01-22	pfizer	2021-02-12	0		0	Geen positieve PCR	postvac_T0	1	2021-01-22	1.1	1
117	46.6776	1	1			0		Prior COVID-19		2020-04-22	2021-01-22	Pfizer	2021-02-12	0		0	275	postvac_T0	1	2021-01-22	167.8	1		122	2.08636
119	52.9733	1	1			0	1	Prior COVID-19		2020-04-10	2021-01-28	pfizer		0		0		postvac_T0		2021-01-28
128	56.4559	1	1			0		COVID-19 Naive			2021-01-22	Pfizer	2021-02-12	0		0	Geen positieve PCR	postvac_T0	1	2021-01-22	2.6	1
130	51.3627	1	1			0		COVID-19 Naive			2021-01-20	pfizer	2021-02-10	0		0	Geen positieve PCR	postvac_T0	1	2021-01-20	33.5	1
131	49.998	1	1			0	1	Prior COVID-19			2021-01-28	pfizer		0		0		postvac_T0	1	2021-01-28
140	39.8364	1	1			0		COVID-19 Naive			2021-01-20	Pfizer	2021-02-10	0		0	Geen positieve PCR	postvac_T0	1	2021-01-20	5.6	1
146	34.4066	1	1			0		COVID-19 Naive			2021-01-20	pfizer	12-2-2021	0		0	Geen positieve PCR	postvac_T0	1	2021-01-20	0.9	1
147	36.7461	1	1			0		COVID-19 Naive			2021-01-22	pfizer	2021-02-12	0		0	Geen positieve PCR	postvac_T0	1	2021-01-22	1.7	1
150	60.2232	1	1			0		COVID-19 Naive			2021-01-22	pfizer	2021-02-12	0		0	Geen positieve PCR	postvac_T0	1	2021-01-22	3.3	1
152	27.1765	2	1			0	1	COVID-19 Naive			2021-01-28	pfizer		0		0		postvac_T0		2021-01-28
153	56.6859	1	1			0	1	COVID-19 Naive			2021-01-28	pfizer		0		0		postvac_T0		2021-01-28
158	60.8474	1	1			0		COVID-19 Naive			2021-01-22	pfizer	2021-02-10	0		0	Geen positieve PCR	postvac_T0	1	2021-01-22	1.6	1
2000	42.6585	1	1			3		COVID-19 Naive			2021-01-20	pfizer	2021-02-10	1	2021-09-29	Pfizer	Geen positieve PCR	postvac_T0	1	2021-01-20	0.5	1
2002	39.4859	1	1			2		COVID-19 Naive			2021-01-20	pfizer	2021-02-12	0		0	Geen positieve PCR	postvac_T0	1	2021-01-20	5.9	1
2003	41.716	2	1			0		COVID-19 Naive			2021-01-20	pfizer	2021-02-10	0		0	Geen positieve PCR	postvac_T0	1	2021-01-20	4.1	1
2004	48.8775	2	1			0		COVID-19 Naive			2021-01-20	pfizer	2021-02-10	0		0	Geen positieve PCR	postvac_T0	1	2021-01-20	11.8	1
2005	43.2916	2	1			0		COVID-19 Naive			2021-01-20	pfizer	2021-02-10	0		0	Geen positieve PCR	postvac_T0	1	2021-01-20	3.1	1
2006	56.7789	2	1			0		COVID-19 Naive			2021-01-20	pfizer	2021-02-10	0		0	Geen positieve PCR	postvac_T0	1	2021-01-20	0.1	1
2007	54.5352	2	1			0		COVID-19 Naive			2021-01-20	pfizer	2021-02-10	0		0	Geen positieve PCR	postvac_T0	1	2021-01-20	0.5	1
2008	54.5161	2	1			0		COVID-19 Naive			2021-01-20	pfizer	2021-02-10	0		0	Geen positieve PCR	postvac_T0	1	2021-01-20	2	1
2009	52.2259	2	1			0		COVID-19 Naive			2021-01-20	pfizer	2021-02-10	0		0	Geen positieve PCR	postvac_T0	1	2021-01-20	1	1
2010	45.4039	1	1			0		COVID-19 Naive			2021-01-20	pfizer	2021-02-10	0		0	Geen positieve PCR	postvac_T0	1	2021-01-20	5.5	1
2011	62.3162	2	1			0		COVID-19 Naive			2021-01-20	pfizer	2021-02-10	0		0	Geen positieve PCR	postvac_T0	1	2021-01-20	0.5	1
2014	36.9925	1	1			0		COVID-19 Naive			2021-01-20	pfizer	2021-02-10	0		0	Geen positieve PCR	postvac_T0	1	2021-01-20	3.8	1
2015	62.8665	1	1			0		COVID-19 Naive			2021-01-20	pfizer	2021-02-10	0		0	Geen positieve PCR	postvac_T0	1	2021-01-20	5.2	1
2016	66.9952	1	1			3		COVID-19 Naive			2021-01-20	pfizer	2021-02-10	1	2021-11-04	Pfizer	Geen positieve PCR	postvac_T0	1	2021-01-20	1.9	1
2017	50.9459	1	1			0		COVID-19 Naive			2021-01-20	pfizer	2021-02-10	0		0	Geen positieve PCR	postvac_T0	1	2021-01-20	1.1	1
2018	49.9569	1	1			0		COVID-19 Naive			2021-01-20	pfizer	2021-02-10	0		0	Geen positieve PCR	postvac_T0	1	2021-01-20	0.5	1
2019	58.7214	1	1			0		COVID-19 Naive			2021-01-20	pfizer	2021-02-10	0		0	Geen positieve PCR	postvac_T0	1	2021-01-20	4.7	1
2022	61.0253	1	1			0		COVID-19 Naive			2021-01-20	pfizer	2021-02-10	0		0	Geen positieve PCR	postvac_T0	1	2021-01-20	5.4	1
2024	42.36	1	1			4		Prior COVID-19			2021-01-20	pfizer	2021-02-10	0		0	Geen positieve PCR	postvac_T0	1	2021-01-20	296	1		311	2.49276
2026	52.3683	1	1			0		Prior COVID-19		2020-04-01	2021-01-20	pfizer	2021-02-12	0		0	294	postvac_T0	1	2021-01-20	104.1	1		84	1.92428
2028	20.883	1	1			0		COVID-19 Naive			2021-01-20	pfizer	2021-02-10	0		0	Geen positieve PCR	postvac_T0	1	2021-01-20	4.1	1
2029	41.0644	1	1			0		COVID-19 Naive			2021-01-20	pfizer	2021-02-10	0		0	Geen positieve PCR	postvac_T0	1	2021-01-20	0.1	1
2031	45.1	1	1			0		COVID-19 Naive			2021-01-20	pfizer	2021-02-12	0		0	Geen positieve PCR	postvac_T0	1	2021-01-20	3.3	1
2032	17.7762	1	1			2.4		Prior COVID-19		2020-07-01	2021-01-20	pfizer	2021-02-10	0		0	203	postvac_T0	1	2021-01-20	3.8	1		4
2033	60.4887	1	1			0		COVID-19 Naive			2021-01-20	pfizer	2021-02-10	0		0	Geen positieve PCR	postvac_T0	1	2021-01-20	0.1	1
2034	77.8337	1	1			0		COVID-19 Naive			2021-01-20	pfizer	2021-02-10	0		0	Geen positieve PCR	postvac_T0	1	2021-01-20	4.4	1
2036	69.9049	1	1			3		COVID-19 Naive			2021-01-20	pfizer	2021-02-10	1	2021-10-20	pfizer	Geen positieve PCR	postvac_T0	1	2021-01-20	3.4	1
2038	65.0917	1	1			3		COVID-19 Naive			2021-01-20	pfizer	2021-02-10	1	2021-10-27	pfizer	Geen positieve PCR	postvac_T0	1	2021-01-20	2.9	1
2039	63.9651	1	1			0		COVID-19 Naive			2021-01-20	pfizer	2021-02-10	0		0	Geen positieve PCR	postvac_T0	1	2021-01-20	0.1	1
2040	63.7844	1	1			2		COVID-19 Naive			2021-01-20	pfizer	2021-02-10	0		0	Geen positieve PCR	postvac_T0	1	2021-01-20	0.2	1
2042	64.2971	2	1			3		COVID-19 Naive			2021-01-20	pfizer	2021-02-10	1	2021-10-08	Pfizer	Geen positieve PCR	postvac_T0	1	2021-01-20	0.1	1
2043	46.5955	2	1			0		COVID-19 Naive			2021-01-20	pfizer	2021-02-10	0		0	Geen positieve PCR	postvac_T0	1	2021-01-20	4.8	1
2044	40.4833	1	1			0		COVID-19 Naive			2021-01-20	pfizer	2021-02-10	0		0	Geen positieve PCR	postvac_T0	1	2021-01-20	12.3	1
2046	87.6612	2	1			3		COVID-19 Naive			2021-01-20	pfizer	2021-02-10	1	2021-10-12	Pfizer	Geen positieve PCR	postvac_T0	1	2021-01-20	10	1
2047	36.6366	1	1			0		COVID-19 Naive			2021-01-20	pfizer	2021-02-10	0		0	Geen positieve PCR	postvac_T0	1	2021-01-20	0.1	1
2048	66.4969	1	1			3		COVID-19 Naive			2021-01-20	pfizer	2021-02-10	1	2021-10-20	Pfizer	Geen positieve PCR	postvac_T0	1	2021-01-20	5.2	1
2050	58.7077	2	1			0		COVID-19 Naive			2021-01-20	pfizer	2021-02-10	0		0	Geen positieve PCR	postvac_T0	1	2021-01-20	8.1	1
2051	44.768	2	1			3		COVID-19 Naive			2021-01-20	pfizer	2021-02-10	1	2021-09-30	Pfizer	Geen positieve PCR	postvac_T0	1	2021-01-20	4.7	1
2052	62.6913	2	1			0		COVID-19 Naive			2021-01-20	pfizer	2021-02-10	0		0	Geen positieve PCR	postvac_T0	1	2021-01-20	8.3	1
2053	47.0972	1	1			0		Prior COVID-19			2021-01-20	pfizer	2021-02-10	0		0	Geen positieve PCR	postvac_T0	1	2021-01-20	329.5	1		80.7	1.90687
2054	58.9268	2	1			0		COVID-19 Naive			2021-01-20	pfizer	2021-02-10	0		0	Geen positieve PCR	postvac_T0	1	2021-01-20	0.9	1
2055	48.6804	1	1			0		COVID-19 Naive			2021-01-20	pfizer	2021-02-10	0		0	Geen positieve PCR	postvac_T0	1	2021-01-20	1.6	1
2056	72.8282	1	1			3		COVID-19 Naive			2021-01-20	pfizer	2021-02-10	1	2021-10-19	pfizer	Geen positieve PCR	postvac_T0	1	2021-01-20	2.4	1
2057	51.4066	1	1			0		COVID-19 Naive			2021-01-20	pfizer	2021-02-10	0		0	Geen positieve PCR	postvac_T0	1	2021-01-20	1.7	1
2059	71.7241	2	1			3		COVID-19 Naive			2021-01-20	pfizer	2021-02-10	1	2021-10-20	pfizer	Geen positieve PCR	postvac_T0	1	2021-01-20	1.4	1
2060	56.6448	1	1			4		Prior COVID-19		2020-04-01	2021-01-20	pfizer	2021-02-10	0		0	294	postvac_T0	1	2021-01-20	70.6	1		16.6	1.22011
2061	56.256	1	1			4		Prior COVID-19			2021-01-20	pfizer	2021-02-10	0		0	Geen positieve PCR	postvac_T0	1	2021-01-20	459.3	1		343	2.53529
2063	52.6256	2	1			0		COVID-19 Naive			2021-01-20	pfizer	2021-02-10	0		0	Geen positieve PCR	postvac_T0	1	2021-01-20	10.6	1
2064	54.6858	2	1			0		COVID-19 Naive			2021-01-20	pfizer	2021-02-10	0		0	Geen positieve PCR	postvac_T0	1	2021-01-20	7.6	1
2065	39.4805	1	1			0		COVID-19 Naive			2021-01-20	pfizer	2021-02-10	0		0	Geen positieve PCR	postvac_T0	1	2021-01-20	3.7	1
2069	36.8009	1	1			0		COVID-19 Naive			2021-01-20	pfizer	2021-02-10	0		0	Geen positieve PCR	postvac_T0	1	2021-01-20	2.3	1
2071	56.497	1	1			0		COVID-19 Naive			2021-01-20	pfizer	2021-02-26	0		0	Geen positieve PCR	postvac_T0	1	2021-01-22	0.1	1
2072	54.8036	1	1			4		Prior COVID-19		2020-04-01	2021-01-22	pfizer	2021-02-12	0		0	296	postvac_T0	1	2021-01-22	208.6	1
2075	56.0089	1	1			0		Prior COVID-19		2020-12-14	2021-01-22	pfizer	2021-02-12	0		0	39	postvac_T0	1	2021-01-22	278.5	1		16.2	1.20952
2078	25.8063	1	1			0		COVID-19 Naive			2021-01-22	pfizer	2021-02-12	0		0	Geen positieve PCR	postvac_T0	1	2021-01-22	3.8	1
2079	21.5791	1	1			0		Prior COVID-19			2021-01-22	pfizer	2021-02-12	?		0	Geen positieve PCR	postvac_T0	1	2021-01-22	352.9	1		224	2.35025
2082	49.3135	2	1			0		COVID-19 Naive			2021-01-22	pfizer	2021-02-12	0		0	Geen positieve PCR	postvac_T0	1	2021-01-22	1.3	1
2083	39.3162	1	1			0		COVID-19 Naive			2021-01-22	pfizer	2021-02-18	0		0	Geen positieve PCR	postvac_T0	1	2021-01-22	2.5	1
2086	39.7734	2	1			0		COVID-19 Naive			2021-01-22	pfizer	2021-02-12	0		0	Geen positieve PCR	postvac_T0	1	2021-01-22	3.7	1
2087	59.4723	1	1			0		COVID-19 Naive			2021-01-22	pfizer	2021-02-12	0		0	Geen positieve PCR	postvac_T0	1	2021-01-22	5.4	1
2088	66.2122	1	1			0		COVID-19 Naive			2021-01-22	pfizer	2021-02-12	0		0	Geen positieve PCR	postvac_T0	1	2021-01-22	0.1	1
2090	46.7105	2	1			0		COVID-19 Naive			2021-01-22	pfizer	2021-02-12	1	2021-11-19	onbekend	Geen positieve PCR	postvac_T0	1	2021-01-22	5	1
2091	35.6612	1	1			0		COVID-19 Naive			2021-01-22	pfizer	2021-02-12	0		0	Geen positieve PCR	postvac_T0	1	2021-01-22	1.1	1
2093	34.4969	1	1			0		COVID-19 Naive			2021-01-22	pfizer	2021-02-12	0		0	Geen positieve PCR	postvac_T0	1	2021-01-22	2.7	1
2095	75.1821	1	1			0		COVID-19 Naive			2021-01-22	pfizer	2021-02-12	1	2021-11-08	Pfizer	Geen positieve PCR	postvac_T0	1	2021-01-22	4.9	1
2096	46.9569	1	1			0		COVID-19 Naive			2021-01-22	pfizer	2021-02-12	0		0	Geen positieve PCR	postvac_T0	1	2021-01-22	9.1	1
2097	67.861	2	1			3		COVID-19 Naive			2021-01-22	pfizer	2021-02-12	1	2021-10-28	Pfizer	Geen positieve PCR	postvac_T0	1	2021-01-22	3	1
2098	44.5353	2	1			0		COVID-19 Naive			2021-01-22	pfizer	2021-02-12	0		0	Geen positieve PCR	postvac_T0	1	2021-01-22	3.2	1
2099	49.9487	1	1			2		COVID-19 Naive			2021-01-22	pfizer	2021-02-12	0		0	Geen positieve PCR	postvac_T0	1	2021-01-22	2.7	1
2102	35.6776	1	1			0		COVID-19 Naive			2021-01-22	pfizer	2021-02-12	0		0	Geen positieve PCR	postvac_T0	1	2021-01-22	3.4	1
2104	43.0582	1	1			0		COVID-19 Naive			2021-01-22	pfizer	2021-02-12	0		0	Geen positieve PCR	postvac_T0	1	2021-01-22	3.3	1
2107	23.8884	1	1			0		COVID-19 Naive			2021-01-22	pfizer	2021-02-12	0		0	Geen positieve PCR	postvac_T0	1	2021-01-22	3.4	1
2109	41.2861	1	1			3		COVID-19 Naive			2021-01-22	pfizer	2021-02-12	0		0	Geen positieve PCR	postvac_T0	1	2021-01-22	0.5	1
2111	61.9459	1	1			0		COVID-19 Naive			2021-01-22	pfizer	2021-02-12	0		0	Geen positieve PCR	postvac_T0	1	2021-01-22	1	1
2112	21.7516	2	1			0		COVID-19 Naive			2021-01-22	pfizer	2021-02-12	0		0	Geen positieve PCR	postvac_T0	1	2021-01-22	0.6	1
2113	57.6284	1	1			3		COVID-19 Naive			2021-01-22	pfizer	2021-02-12	1	2021-09-30	Pfizer	Geen positieve PCR	postvac_T0	1	2021-01-22	1	1
2114	40.3026	1	1			0		COVID-19 Naive			2021-01-22	pfizer	2021-02-12	0		0	Geen positieve PCR	postvac_T0	1	2021-01-22	1.6	1
2116	28.2123	2	1			0		COVID-19 Naive			2021-01-22	pfizer	2021-02-12	0		0	Geen positieve PCR	postvac_T0	1	2021-01-22	2.1	1
2117	74.9405	2	1			0		COVID-19 Naive			2021-01-22	pfizer	2021-01-12	1	2021-10-27	Pfizer	Geen positieve PCR	postvac_T0	1	2021-01-22	2.4	1
2119	28.7133	1	1			0		COVID-19 Naive			2021-01-22	pfizer	2021-02-12	0		0	Geen positieve PCR	postvac_T0	1	2021-01-22	2.4	1
2121	64.089	2	1			0		COVID-19 Naive			2021-01-22	pfizer	2021-02-12	0		0	Geen positieve PCR	postvac_T0	1	2021-01-22	36.9	1
2124	35.5407	1	1			1.4	1	Prior COVID-19		2020-03-25	2021-01-22	pfizer		0		0		postvac_T0	1	2021-01-22
2129	34.2478	1	1			0		COVID-19 Naive			2021-01-22	pfizer	2021-02-12	0		0	Geen positieve PCR	postvac_T0	1	2021-01-22	4.6	1
2132	57.319	1	1			4		Prior COVID-19			2021-01-22	pfizer	2021-02-12	0		0	Geen positieve PCR	postvac_T0	1	2021-01-22	3628.6	1		189	2.27646
2133	60.0417	1	1			2.4		Prior COVID-19			2021-01-22	pfizer	2021-02-12	0		0	Geen positieve PCR	postvac_T0	1	2021-01-22	3681.4	1		3131	3.49568
2134	56.4203	2	1			0	1	Prior COVID-19		2020-10-15	2021-01-22	pfizer		?		0		postvac_T0	1	2021-01-22
2135	30.8036	2	1			0	1	COVID-19 Naive			2021-01-22	pfizer		?		0		postvac_T0		2021-01-22
2136	41.7707	1	1			0		COVID-19 Naive			2021-01-22	pfizer	2021-02-12	?		0	Geen positieve PCR	postvac_T0	1	2021-01-22	1.8	1
2137	31.9952	1	1			0	1	COVID-19 Naive			2021-01-22	pfizer		?		0		postvac_T0		2021-01-22
2140	66.8912	1	1			3		COVID-19 Naive			2021-01-22	pfizer	2021-02-12	1	2021-10-19	pfizer	Geen positieve PCR	postvac_T0	1	2021-01-22	4.8	1
2141	34.5544	2	1			0		COVID-19 Naive			2021-01-22	pfizer	2021-02-12	0		0	Geen positieve PCR	postvac_T0	1	2021-01-22	0.1	1
2142	36.2889	2	1			0		COVID-19 Naive			2021-01-22	pfizer	2021-02-12	?		0	Geen positieve PCR	postvac_T0	1	2021-01-22	1.5	1
2144	25.1328	1	1			2	1	COVID-19 Naive			2021-01-22	pfizer		0		0		postvac_T0		2021-01-22
7	62.8392	1	1			0	1	COVID-19 Naive			2021-01-28	pfizer		0		0		postvac_T3w	1	2021-02-12
10	33.7488	1	1			1.4	1	Prior COVID-19			2021-01-22	pfizer		0		0		postvac_T3w	1	2021-02-12
13	54.6995	1	1			4		Prior COVID-19		2020-05-12	2021-01-22	Pfizer	2021-02-12	0		0	255	postvac_T3w	1	2021-02-12	24690.7	4.39253	21
16	47.6968	1	1			0		COVID-19 Naive			2021-01-22	pfizer	2021-02-12	0		0	Geen positieve PCR	postvac_T3w	1	2021-02-12	1405	3.14768	21
21	63.0253	1	1			0	1	COVID-19 Naive			2021-01-28	Pfizer		0		0		postvac_T3w	1	2021-02-12
24	57.5599	1	1			0		COVID-19 Naive			2021-01-22	pfizer	2021-02-12	0		0	Geen positieve PCR	postvac_T3w	1	2021-02-12	1501.9	3.17664	21
30	52.0836	1	1			4		Prior COVID-19		2020-04-07	2021-01-22	Pfizer	2021-02-12	0		0	290	postvac_T3w	1	2021-02-12	31582.3	4.49944	21
34	58.7406	1	1			0		Prior COVID-19		2020-11-03	2021-01-22	pfizer	2021-02-12	0		0	80	postvac_T3w	1	2021-02-12	41559.8	4.61867	21
37	56.9952	1	1			0		COVID-19 Naive			2021-01-22	Pfizer	2021-02-12	0		0	Geen positieve PCR	postvac_T3w	1	2021-02-12	347.7	2.5412	21
38	38.5407	1	1			0	1	COVID-19 Naive			2021-01-28	pfizer		0		0		postvac_T3w	1	2021-02-12
48	47.2067	1	1			0		COVID-19 Naive			2021-01-21	Pfizer	2021-02-10	0		0	Geen positieve PCR	postvac_T3w	1	2021-02-10	1009.7	3.00419	20
52	17.1548	1	1			2	1	COVID-19 Naive			2021-01-28	Pfizer		0		0		postvac_T3w	1	2021-02-12
55	20.434	1	1			2		COVID-19 Naive			2021-01-20	pfizer	2021-02-10	0		0	Geen positieve PCR	postvac_T3w	1	2021-02-10	1189.9	3.07551	21
56	?	2	1			0	1	COVID-19 Naive			2021-01-20	pfizer		0		0		postvac_T3w	1	2021-02-12
57	59.9459	2	1			4		Prior COVID-19		2020-04-23	2021-01-22	pfizer	2021-02-12	0		0	274	postvac_T3w	1	2021-02-12	64622.8	4.81039	21
60	58.5462	1	1			0		COVID-19 Naive			2021-01-20	pfizer	2021-02-10	0		0	Geen positieve PCR	postvac_T3w	1	2021-02-10	1045	3.01912	21
64	26.0363	1	1			0		COVID-19 Naive			2021-01-20	pfizer	2021-02-10	0		0	Geen positieve PCR	postvac_T3w	1	2021-02-10	1376.9	3.1389	21
67	63.809	1	1			0	1	COVID-19 Naive			2021-01-22	pfizer		0		0		postvac_T3w	1	2021-02-12
69	59.2587	1	1			0	1	COVID-19 Naive			2021-01-28	Pfizer		0		0		postvac_T3w	1	2021-02-12
76	53.1465	1	1			0		COVID-19 Naive			2021-01-22	Pfizer	2021-02-12	0		0	Geen positieve PCR	postvac_T3w	1	2021-02-12	864.2	2.93661	21
79	56.6366	1	1			0	1	Prior COVID-19		2020-04-24	2021-01-28	Pfizer		0		0		postvac_T3w	1	2021-02-12
84	51.8912	1	1			0		COVID-19 Naive			2021-01-22	Pfizer	2021-02-12	0		0	Geen positieve PCR	postvac_T3w	1	2021-02-12	315.2	2.49859	21
85	42.5626	1	1			2.4	1	Prior COVID-19		2020-12-10	2021-01-20	pfizer						postvac_T3w	1	2021-02-10
86	52.9213	1	1			0		Prior COVID-19		2020-04-14	2021-01-22	pfizer	2021-02-12	0		0	283	postvac_T3w	1	2021-02-12	15811.1	4.19896	21
91	59.8994	1	1			0		COVID-19 Naive			2021-01-22	pfizer	2021-02-12	0		0	Geen positieve PCR	postvac_T3w	1	2021-02-12	247.8	2.3941	21
96	48.59	1	1			0		COVID-19 Naive			2021-01-22	pfizer	2021-02-12	1	2021-10-01	pfizer	Geen positieve PCR	postvac_T3w	1	2021-02-12	738.2	2.86817	21
98	33.6311	1	1			0	1	COVID-19 Naive			2021-01-28	pfizer		0		0		postvac_T3w	1	2021-02-12
105	57.2067	1	1			0	1	COVID-19 Naive			2021-01-28	pfizer		0		0		postvac_T3w	1	2021-02-12
110	39.0062	2	1			0		COVID-19 Naive			2021-01-22	pfizer	12-2-2021	0		0	Geen positieve PCR	postvac_T3w	1	2021-02-12	514	2.71096	21
111	58.6776	1	1			0		Prior COVID-19		2020-04-24	2021-01-22	pfizer	2021-02-12	0		0	273	postvac_T3w	1	2021-02-12	31735.3	4.50154	21
114	53.2998	1	1			0		COVID-19 Naive			2021-01-22	pfizer	2021-02-12	0		0	Geen positieve PCR	postvac_T3w	1	2021-02-12	276.1	2.44107	21
117	46.6776	1	1			0		Prior COVID-19		2020-04-22	2021-01-22	Pfizer	2021-02-12	0		0	275	postvac_T3w	1	2021-02-12	24197.9	4.38378	21
119	52.9733	1	1			0	1	Prior COVID-19		2020-04-10	2021-01-28	pfizer		0		0		postvac_T3w	1	2021-02-12
128	56.4559	1	1			0		COVID-19 Naive			2021-01-22	Pfizer	2021-02-12	0		0	Geen positieve PCR	postvac_T3w	1	2021-02-12	443	2.6464	21
130	51.3627	1	1			0		COVID-19 Naive			2021-01-20	pfizer	2021-02-10	0		0	Geen positieve PCR	postvac_T3w	1	2021-02-10	877.2	2.9431	21
131	49.998	1	1			0	1	Prior COVID-19			2021-01-28	pfizer		0		0		postvac_T3w	1	2021-02-12
140	39.8364	1	1			0		COVID-19 Naive			2021-01-20	Pfizer	2021-02-10	0		0	Geen positieve PCR	postvac_T3w	1	2021-02-10	1091.8	3.03814	21
146	34.4066	1	1			0		COVID-19 Naive			2021-01-20	pfizer	12-2-2021	0		0	Geen positieve PCR	postvac_T3w	1	2021-02-12	837	2.92273	23
147	36.7461	1	1			0		COVID-19 Naive			2021-01-22	pfizer	2021-02-12	0		0	Geen positieve PCR	postvac_T3w	1	2021-02-12	400.3	2.60239	21
150	60.2232	1	1			0		COVID-19 Naive			2021-01-22	pfizer	2021-02-12	0		0	Geen positieve PCR	postvac_T3w	1	2021-02-12	153.6	2.18639	21
152	27.1765	2	1			0	1	COVID-19 Naive			2021-01-28	pfizer		0		0		postvac_T3w	1	2021-02-12
153	56.6859	1	1			0	1	COVID-19 Naive			2021-01-28	pfizer		0		0		postvac_T3w	1	2021-02-12
158	60.8474	1	1			0		COVID-19 Naive			2021-01-22	pfizer	2021-02-10	0		0	Geen positieve PCR	postvac_T3w	1	2021-02-10	760.2	2.88093	19
2000	42.6585	1	1			3		COVID-19 Naive			2021-01-20	pfizer	2021-02-10	1	2021-09-29	Pfizer	Geen positieve PCR	postvac_T3w	1	2021-02-10	417.7	2.62086	21
2002	39.4859	1	1			2		COVID-19 Naive			2021-01-20	pfizer	2021-02-12	0		0	Geen positieve PCR	postvac_T3w	1	2021-02-12	278.3	2.44451	23
2003	41.716	2	1			0		COVID-19 Naive			2021-01-20	pfizer	2021-02-10	0		0	Geen positieve PCR	postvac_T3w	1	2021-02-10	1057.5	3.02428	21
2004	48.8775	2	1			0		COVID-19 Naive			2021-01-20	pfizer	2021-02-10	0		0	Geen positieve PCR	postvac_T3w	1	2021-02-10	328.7	2.5168	21
2005	43.2916	2	1			0		COVID-19 Naive			2021-01-20	pfizer	2021-02-10	0		0	Geen positieve PCR	postvac_T3w	1	2021-02-10	538.9	2.73151	21
2006	56.7789	2	1			0		COVID-19 Naive			2021-01-20	pfizer	2021-02-10	0		0	Geen positieve PCR	postvac_T3w	1	2021-02-10	301.9	2.47986	21
2007	54.5352	2	1			0		COVID-19 Naive			2021-01-20	pfizer	2021-02-10	0		0	Geen positieve PCR	postvac_T3w	1	2021-02-10	350.3	2.54444	21
2008	54.5161	2	1			0		COVID-19 Naive			2021-01-20	pfizer	2021-02-10	0		0	Geen positieve PCR	postvac_T3w	1	2021-02-10	600.8	2.77873	21
2009	52.2259	2	1			0		COVID-19 Naive			2021-01-20	pfizer	2021-02-10	0		0	Geen positieve PCR	postvac_T3w	1	2021-02-10	585	2.76716	21
2010	45.4039	1	1			0		COVID-19 Naive			2021-01-20	pfizer	2021-02-10	0		0	Geen positieve PCR	postvac_T3w	1	2021-02-10	2434	3.38632	21
2011	62.3162	2	1			0		COVID-19 Naive			2021-01-20	pfizer	2021-02-10	0		0	Geen positieve PCR	postvac_T3w	1	2021-02-10	2323.8	3.3662	21
2014	36.9925	1	1			0		COVID-19 Naive			2021-01-20	pfizer	2021-02-10	0		0	Geen positieve PCR	postvac_T3w	1	2021-02-10	234.2	2.36959	21
2015	62.8665	1	1			0		COVID-19 Naive			2021-01-20	pfizer	2021-02-10	0		0	Geen positieve PCR	postvac_T3w	1	2021-02-10	219.4	2.34124	21
2016	66.9952	1	1			3		COVID-19 Naive			2021-01-20	pfizer	2021-02-10	1	2021-11-04	Pfizer	Geen positieve PCR	postvac_T3w	1	2021-02-10	117.1	2.06856	21
2017	50.9459	1	1			0		COVID-19 Naive			2021-01-20	pfizer	2021-02-10	0		0	Geen positieve PCR	postvac_T3w	1	2021-02-10	537.3	2.73022	21
2018	49.9569	1	1			0		COVID-19 Naive			2021-01-20	pfizer	2021-02-10	0		0	Geen positieve PCR	postvac_T3w	1	2021-02-10	752.6	2.87656	21
2019	58.7214	1	1			0		COVID-19 Naive			2021-01-20	pfizer	2021-02-10	0		0	Geen positieve PCR	postvac_T3w	1	2021-02-10	123.6	2.09202	21
2022	61.0253	1	1			0		COVID-19 Naive			2021-01-20	pfizer	2021-02-10	0		0	Geen positieve PCR	postvac_T3w	1	2021-02-10	446.6	2.64992	21
2024	42.36	1	1			4		Prior COVID-19			2021-01-20	pfizer	2021-02-10	0		0	Geen positieve PCR	postvac_T3w	1	2021-02-10	21250.6	4.32737	21
2026	52.3683	1	1			0		Prior COVID-19		2020-04-01	2021-01-20	pfizer	2021-02-12	0		0	294	postvac_T3w	1	2021-02-12	8143.6	3.91082	23
2028	20.883	1	1			0		COVID-19 Naive			2021-01-20	pfizer	2021-02-10	0		0	Geen positieve PCR	postvac_T3w	1	2021-02-10	276.9	2.44232	21
2029	41.0644	1	1			0		COVID-19 Naive			2021-01-20	pfizer	2021-02-10	0		0	Geen positieve PCR	postvac_T3w	1	2021-02-10	737.2	2.86759	21
2031	45.1	1	1			0		COVID-19 Naive			2021-01-20	pfizer	2021-02-12	0		0	Geen positieve PCR	postvac_T3w	1	2021-02-12	334.4	2.52427	23
2032	17.7762	1	1			2.4		Prior COVID-19		2020-07-01	2021-01-20	pfizer	2021-02-10	0		0	203	postvac_T3w	1	2021-02-10	275	2.43933	21
2033	60.4887	1	1			0		COVID-19 Naive			2021-01-20	pfizer	2021-02-10	0		0	Geen positieve PCR	postvac_T3w	1	2021-02-10	1146.2	3.05926	21
2034	77.8337	1	1			0		COVID-19 Naive			2021-01-20	pfizer	2021-02-10	0		0	Geen positieve PCR	postvac_T3w	1	2021-02-10	146.3	2.16524	21
2036	69.9049	1	1			3		COVID-19 Naive			2021-01-20	pfizer	2021-02-10	1	2021-10-20	pfizer	Geen positieve PCR	postvac_T3w	1	2021-02-10	508.2	2.70603	21
2038	65.0917	1	1			3		COVID-19 Naive			2021-01-20	pfizer	2021-02-10	1	2021-10-27	pfizer	Geen positieve PCR	postvac_T3w	1	2021-02-10	23.9	1.3784	21
2039	63.9651	1	1			0		COVID-19 Naive			2021-01-20	pfizer	2021-02-10	0		0	Geen positieve PCR	postvac_T3w	1	2021-02-10	1238.6	3.09293	21
2040	63.7844	1	1			2		COVID-19 Naive			2021-01-20	pfizer	2021-02-10	0		0	Geen positieve PCR	postvac_T3w	1	2021-02-10	104.3	2.01828	21
2042	64.2971	2	1			3		COVID-19 Naive			2021-01-20	pfizer	2021-02-10	1	2021-10-08	Pfizer	Geen positieve PCR	postvac_T3w	1	2021-02-10	310.3	2.49178	21
2043	46.5955	2	1			0		COVID-19 Naive			2021-01-20	pfizer	2021-02-10	0		0	Geen positieve PCR	postvac_T3w	1	2021-02-10	70.7	1.84942	21
2044	40.4833	1	1			0		COVID-19 Naive			2021-01-20	pfizer	2021-02-10	0		0	Geen positieve PCR	postvac_T3w	1	2021-02-10	2343.9	3.36994	21
2046	87.6612	2	1			3		COVID-19 Naive			2021-01-20	pfizer	2021-02-10	1	2021-10-12	Pfizer	Geen positieve PCR	postvac_T3w	1	2021-02-10	196	2.29226	21
2047	36.6366	1	1			0		COVID-19 Naive			2021-01-20	pfizer	2021-02-10	0		0	Geen positieve PCR	postvac_T3w	1	2021-02-10	1813.8	3.25859	21
2048	66.4969	1	1			3		COVID-19 Naive			2021-01-20	pfizer	2021-02-10	1	2021-10-20	Pfizer	Geen positieve PCR	postvac_T3w	1	2021-02-10	8745.9	3.9418	21
2050	58.7077	2	1			0		COVID-19 Naive			2021-01-20	pfizer	2021-02-10	0		0	Geen positieve PCR	postvac_T3w	1	2021-02-10	502.8	2.7014	21
2051	44.768	2	1			3		COVID-19 Naive			2021-01-20	pfizer	2021-02-10	1	2021-09-30	Pfizer	Geen positieve PCR	postvac_T3w	1	2021-02-10	874.5	2.94176	21
2052	62.6913	2	1			0		COVID-19 Naive			2021-01-20	pfizer	2021-02-10	0		0	Geen positieve PCR	postvac_T3w	1	2021-02-10	666.1	2.82354	21
2053	47.0972	1	1			0		Prior COVID-19			2021-01-20	pfizer	2021-02-10	0		0	Geen positieve PCR	postvac_T3w	1	2021-02-10	7828.7	3.89369	21
2054	58.9268	2	1			0		COVID-19 Naive			2021-01-20	pfizer	2021-02-10	0		0	Geen positieve PCR	postvac_T3w	1	2021-02-10	47	1.6721	21
2055	48.6804	1	1			0		COVID-19 Naive			2021-01-20	pfizer	2021-02-10	0		0	Geen positieve PCR	postvac_T3w	1	2021-02-10	1792.5	3.25346	21
2056	72.8282	1	1			3		COVID-19 Naive			2021-01-20	pfizer	2021-02-10	1	2021-10-19	pfizer	Geen positieve PCR	postvac_T3w	1	2021-02-10	143.2	2.15594	21
2057	51.4066	1	1			0		COVID-19 Naive			2021-01-20	pfizer	2021-02-10	0		0	Geen positieve PCR	postvac_T3w	1	2021-02-10	193.8	2.28735	21
2059	71.7241	2	1			3		COVID-19 Naive			2021-01-20	pfizer	2021-02-10	1	2021-10-20	pfizer	Geen positieve PCR	postvac_T3w	1	2021-02-10	301.6	2.47943	21
2060	56.6448	1	1			4		Prior COVID-19		2020-04-01	2021-01-20	pfizer	2021-02-10	0		0	294	postvac_T3w	1	2021-02-10	20983.9	4.32189	21
2061	56.256	1	1			4		Prior COVID-19			2021-01-20	pfizer	2021-02-10	0		0	Geen positieve PCR	postvac_T3w	1	2021-02-10	28284.4	4.45155	21
2063	52.6256	2	1			0		COVID-19 Naive			2021-01-20	pfizer	2021-02-10	0		0	Geen positieve PCR	postvac_T3w	1	2021-02-10	694.2	2.84148	21
2064	54.6858	2	1			0		COVID-19 Naive			2021-01-20	pfizer	2021-02-10	0		0	Geen positieve PCR	postvac_T3w	1	2021-02-10	1259.7	3.10027	21
2065	39.4805	1	1			0		COVID-19 Naive			2021-01-20	pfizer	2021-02-10	0		0	Geen positieve PCR	postvac_T3w	1	2021-02-10	1478.8	3.16991	21
2069	36.8009	1	1			0		COVID-19 Naive			2021-01-20	pfizer	2021-02-10	0		0	Geen positieve PCR	postvac_T3w	1	2021-02-10	449.8	2.65302	21
2071	56.497	1	1			0		COVID-19 Naive			2021-01-20	pfizer	2021-02-26	0		0	Geen positieve PCR	postvac_T3w	1	2021-02-12	630.3	2.79955	23
2072	54.8036	1	1			4		Prior COVID-19		2020-04-01	2021-01-22	pfizer	2021-02-12	0		0	296	postvac_T3w	1	2021-02-12	15943.2	4.20258	21
2075	56.0089	1	1			0		Prior COVID-19		2020-12-14	2021-01-22	pfizer	2021-02-12	0		0	39	postvac_T3w	1	2021-02-12	10613.3	4.02585	21
2078	25.8063	1	1			0		COVID-19 Naive			2021-01-22	pfizer	2021-02-12	0		0	Geen positieve PCR	postvac_T3w	1	2021-02-12	1981.4	3.29697	21
2079	21.5791	1	1			0		Prior COVID-19			2021-01-22	pfizer	2021-02-12	?		0	Geen positieve PCR	postvac_T3w	1	2021-02-12	37533.4	4.57442	21
2082	49.3135	2	1			0		COVID-19 Naive			2021-01-22	pfizer	2021-02-12	0		0	Geen positieve PCR	postvac_T3w	1	2021-02-12	2	0.30103	21
2083	39.3162	1	1			0		COVID-19 Naive			2021-01-22	pfizer	2021-02-18	0		0	Geen positieve PCR	postvac_T3w	1	2021-02-12	549.7	2.74013	21
2086	39.7734	2	1			0		COVID-19 Naive			2021-01-22	pfizer	2021-02-12	0		0	Geen positieve PCR	postvac_T3w	1	2021-02-12	578.4	2.76223	21
2087	59.4723	1	1			0		COVID-19 Naive			2021-01-22	pfizer	2021-02-12	0		0	Geen positieve PCR	postvac_T3w	1	2021-02-12	200.4	2.3019	21
2088	66.2122	1	1			0		COVID-19 Naive			2021-01-22	pfizer	2021-02-12	0		0	Geen positieve PCR	postvac_T3w	1	2021-02-12	281.4	2.44932	21
2090	46.7105	2	1			0		COVID-19 Naive			2021-01-22	pfizer	2021-02-12	1	2021-11-19	onbekend	Geen positieve PCR	postvac_T3w	1	2021-02-12	1200.1	3.07922	21
2091	35.6612	1	1			0		COVID-19 Naive			2021-01-22	pfizer	2021-02-12	0		0	Geen positieve PCR	postvac_T3w	1	2021-02-12	320.4	2.50569	21
2093	34.4969	1	1			0		COVID-19 Naive			2021-01-22	pfizer	2021-02-12	0		0	Geen positieve PCR	postvac_T3w	1	2021-02-12	1513.2	3.1799	21
2095	75.1821	1	1			0		COVID-19 Naive			2021-01-22	pfizer	2021-02-12	1	2021-11-08	Pfizer	Geen positieve PCR	postvac_T3w	1	2021-02-12	66.3	1.82151	21
2096	46.9569	1	1			0		COVID-19 Naive			2021-01-22	pfizer	2021-02-12	0		0	Geen positieve PCR	postvac_T3w	1	2021-02-12	1086.8	3.03615	21
2097	67.861	2	1			3		COVID-19 Naive			2021-01-22	pfizer	2021-02-12	1	2021-10-28	Pfizer	Geen positieve PCR	postvac_T3w	1	2021-02-12	83.9	1.92376	21
2098	44.5353	2	1			0		COVID-19 Naive			2021-01-22	pfizer	2021-02-12	0		0	Geen positieve PCR	postvac_T3w	1	2021-02-12	387.3	2.58805	21
2099	49.9487	1	1			2		COVID-19 Naive			2021-01-22	pfizer	2021-02-12	0		0	Geen positieve PCR	postvac_T3w	1	2021-02-12	854.2	2.93156	21
2102	35.6776	1	1			0		COVID-19 Naive			2021-01-22	pfizer	2021-02-12	0		0	Geen positieve PCR	postvac_T3w	1	2021-02-12	1238.8	3.093	21
2104	43.0582	1	1			0		COVID-19 Naive			2021-01-22	pfizer	2021-02-12	0		0	Geen positieve PCR	postvac_T3w	1	2021-02-12	1195.7	3.07762	21
2107	23.8884	1	1			0		COVID-19 Naive			2021-01-22	pfizer	2021-02-12	0		0	Geen positieve PCR	postvac_T3w	1	2021-02-12	2800.8	3.44728	21
2109	41.2861	1	1			3		COVID-19 Naive			2021-01-22	pfizer	2021-02-12	0		0	Geen positieve PCR	postvac_T3w	1	2021-02-12	500.2	2.69914	21
2111	61.9459	1	1			0		COVID-19 Naive			2021-01-22	pfizer	2021-02-12	0		0	Geen positieve PCR	postvac_T3w	1	2021-02-12	67.1	1.82672	21
2112	21.7516	2	1			0		COVID-19 Naive			2021-01-22	pfizer	2021-02-12	0		0	Geen positieve PCR	postvac_T3w	1	2021-02-12	2380.7	3.3767	21
2113	57.6284	1	1			3		COVID-19 Naive			2021-01-22	pfizer	2021-02-12	1	2021-09-30	Pfizer	Geen positieve PCR	postvac_T3w	1	2021-02-12	699.5	2.84479	21
2114	40.3026	1	1			0		COVID-19 Naive			2021-01-22	pfizer	2021-02-12	0		0	Geen positieve PCR	postvac_T3w	1	2021-02-12	749.9	2.875	21
2116	28.2123	2	1			0		COVID-19 Naive			2021-01-22	pfizer	2021-02-12	0		0	Geen positieve PCR	postvac_T3w	1	2021-02-12	567.8	2.7542	21
2117	74.9405	2	1			0		COVID-19 Naive			2021-01-22	pfizer	2021-01-12	1	2021-10-27	Pfizer	Geen positieve PCR	postvac_T3w	1	2021-02-12	170.5	2.23172	21
2119	28.7133	1	1			0		COVID-19 Naive			2021-01-22	pfizer	2021-02-12	0		0	Geen positieve PCR	postvac_T3w	1	2021-02-12	1325.6	3.12241	21
2121	64.089	2	1			0		COVID-19 Naive			2021-01-22	pfizer	2021-02-12	0		0	Geen positieve PCR	postvac_T3w	1	2021-02-12	77.8	1.89098	21
2124	35.5407	1	1			1.4	1	Prior COVID-19		2020-03-25	2021-01-22	pfizer		0		0		postvac_T3w	1	2021-02-12
2129	34.2478	1	1			0		COVID-19 Naive			2021-01-22	pfizer	2021-02-12	0		0	Geen positieve PCR	postvac_T3w	1	2021-02-12	571.1	2.75671	21
2132	57.319	1	1			4		Prior COVID-19			2021-01-22	pfizer	2021-02-12	0		0	Geen positieve PCR	postvac_T3w	1	2021-02-12	41579.6	4.61888	21
2133	60.0417	1	1			2.4		Prior COVID-19			2021-01-22	pfizer	2021-02-12	0		0	Geen positieve PCR	postvac_T3w	1	2021-02-12	55427	4.74372	21
2134	56.4203	2	1			0	1	Prior COVID-19		2020-10-15	2021-01-22	pfizer		?		0		postvac_T3w	1	2021-02-12
2135	30.8036	2	1			0	1	COVID-19 Naive			2021-01-22	pfizer		?		0		postvac_T3w	1	2021-02-12
2136	41.7707	1	1			0		COVID-19 Naive			2021-01-22	pfizer	2021-02-12	?		0	Geen positieve PCR	postvac_T3w	1	2021-02-12	647.1	2.81097	21
2137	31.9952	1	1			0	1	COVID-19 Naive			2021-01-22	pfizer		?		0		postvac_T3w	1	2021-02-12
2140	66.8912	1	1			3		COVID-19 Naive			2021-01-22	pfizer	2021-02-12	1	2021-10-19	pfizer	Geen positieve PCR	postvac_T3w	1	2021-02-12	1160.2	3.06453	21
2141	34.5544	2	1			0		COVID-19 Naive			2021-01-22	pfizer	2021-02-12	0		0	Geen positieve PCR	postvac_T3w	1	2021-02-12	82.7	1.91751	21
2142	36.2889	2	1			0		COVID-19 Naive			2021-01-22	pfizer	2021-02-12	?		0	Geen positieve PCR	postvac_T3w	1	2021-02-12	180.8	2.2572	21
2144	25.1328	1	1			2	1	COVID-19 Naive			2021-01-22	pfizer		0		0		postvac_T3w	1	2021-02-12
7	62.8392	1	1			0	1	COVID-19 Naive			2021-01-28	pfizer		0		0		postvac_T6w	1	2021-03-05	17521.4		36
10	33.7488	1	1			1.4	1	Prior COVID-19			2021-01-22	pfizer		0		0		postvac_T6w	1	2021-03-05	44380		42
13	54.6995	1	1			4		Prior COVID-19		2020-05-12	2021-01-22	Pfizer	2021-02-12	0		0	255	postvac_T6w	1	2021-03-05	24529	4.38968	42
16	47.6968	1	1			0		COVID-19 Naive			2021-01-22	pfizer	2021-02-12	0		0	Geen positieve PCR	postvac_T6w	1	2021-03-05	38833.7	4.58921	42
21	63.0253	1	1			0	1	COVID-19 Naive			2021-01-28	Pfizer		0		0		postvac_T6w	1	2021-03-05	2734.5		36
24	57.5599	1	1			0		COVID-19 Naive			2021-01-22	pfizer	2021-02-12	0		0	Geen positieve PCR	postvac_T6w	1	2021-03-05	37365	4.57246	42
30	52.0836	1	1			4		Prior COVID-19		2020-04-07	2021-01-22	Pfizer	2021-02-12	0		0	290	postvac_T6w	1	2021-03-05	52648.4	4.72139	42
34	58.7406	1	1			0		Prior COVID-19		2020-11-03	2021-01-22	pfizer	2021-02-12	0		0	80	postvac_T6w	1	2021-03-05	41898.3	4.6222	42
37	56.9952	1	1			0		COVID-19 Naive			2021-01-22	Pfizer	2021-02-12	0		0	Geen positieve PCR	postvac_T6w	1	2021-03-05	7901.2	3.89769	42
38	38.5407	1	1			0	1	COVID-19 Naive			2021-01-28	pfizer		0		0		postvac_T6w	1	2021-03-05	29361.6		36
48	47.2067	1	1			0		COVID-19 Naive			2021-01-21	Pfizer	2021-02-10	0		0	Geen positieve PCR	postvac_T6w	1	2021-03-03	14983.4	4.17561	41
52	17.1548	1	1			2	1	COVID-19 Naive			2021-01-28	Pfizer		0		0		postvac_T6w	1	2021-03-05	3278.7		36
55	20.434	1	1			2		COVID-19 Naive			2021-01-20	pfizer	2021-02-10	0		0	Geen positieve PCR	postvac_T6w	1	2021-03-03	10395	4.01682	42
56	?	2	1			0	1	COVID-19 Naive			2021-01-20	pfizer		0		0		postvac_T6w	1	2021-03-05	5935.8		44
57	59.9459	2	1			4		Prior COVID-19		2020-04-23	2021-01-22	pfizer	2021-02-12	0		0	274	postvac_T6w	1	2021-03-05	78830.3	4.89669	42
60	58.5462	1	1			0		COVID-19 Naive			2021-01-20	pfizer	2021-02-10	0		0	Geen positieve PCR	postvac_T6w	1	2021-03-03	19971.4	4.30041	42
64	26.0363	1	1			0		COVID-19 Naive			2021-01-20	pfizer	2021-02-10	0		0	Geen positieve PCR	postvac_T6w	1	2021-03-03	22237.5	4.34709	42
67	63.809	1	1			0	1	COVID-19 Naive			2021-01-22	pfizer		0		0		postvac_T6w	1	2021-03-05	6310.8		42
69	59.2587	1	1			0	1	COVID-19 Naive			2021-01-28	Pfizer		0		0		postvac_T6w	1	2021-03-05	6966.1		36
76	53.1465	1	1			0		COVID-19 Naive			2021-01-22	Pfizer	2021-02-12	0		0	Geen positieve PCR	postvac_T6w	1	2021-03-05	8351.6	3.92177	42
79	56.6366	1	1			0	1	Prior COVID-19		2020-04-24	2021-01-28	Pfizer		0		0		postvac_T6w	1	2021-03-05	6840.7		36
84	51.8912	1	1			0		COVID-19 Naive			2021-01-22	Pfizer	2021-02-12	0		0	Geen positieve PCR	postvac_T6w	1	2021-03-05	9064.1	3.95732	42
85	42.5626	1	1			2.4	1	Prior COVID-19		2020-12-10	2021-01-20	pfizer						postvac_T6w	1	2021-03-03	14290		42
86	52.9213	1	1			0		Prior COVID-19		2020-04-14	2021-01-22	pfizer	2021-02-12	0		0	283	postvac_T6w	1	2021-03-05	29281.1	4.46659	42
91	59.8994	1	1			0		COVID-19 Naive			2021-01-22	pfizer	2021-02-12	0		0	Geen positieve PCR	postvac_T6w	1	2021-03-05	3795.6	3.57928	42
96	48.59	1	1			0		COVID-19 Naive			2021-01-22	pfizer	2021-02-12	1	2021-10-01	pfizer	Geen positieve PCR	postvac_T6w	1	2021-03-05	12322.5	4.0907	42
98	33.6311	1	1			0	1	COVID-19 Naive			2021-01-28	pfizer		0		0		postvac_T6w	1	2021-03-05	24024.6		36
105	57.2067	1	1			0	1	COVID-19 Naive			2021-01-28	pfizer		0		0		postvac_T6w	1	2021-03-05	33236.2		36
110	39.0062	2	1			0		COVID-19 Naive			2021-01-22	pfizer	12-2-2021	0		0	Geen positieve PCR	postvac_T6w	1	2021-03-05	10497.6	4.02109	42
111	58.6776	1	1			0		Prior COVID-19		2020-04-24	2021-01-22	pfizer	2021-02-12	0		0	273	postvac_T6w	1	2021-03-05	34315	4.53548	42
114	53.2998	1	1			0		COVID-19 Naive			2021-01-22	pfizer	2021-02-12	0		0	Geen positieve PCR	postvac_T6w	1	2021-03-05	6981.6	3.84395	42
117	46.6776	1	1			0		Prior COVID-19		2020-04-22	2021-01-22	Pfizer	2021-02-12	0		0	275	postvac_T6w	1	2021-03-05	29211.5	4.46555	42
119	52.9733	1	1			0	1	Prior COVID-19		2020-04-10	2021-01-28	pfizer		0		0		postvac_T6w	1	2021-03-05	49322.6		36
128	56.4559	1	1			0		COVID-19 Naive			2021-01-22	Pfizer	2021-02-12	0		0	Geen positieve PCR	postvac_T6w	1	2021-03-05	5251.8	3.72031	42
130	51.3627	1	1			0		COVID-19 Naive			2021-01-20	pfizer	2021-02-10	0		0	Geen positieve PCR	postvac_T6w	1	2021-03-03	7611.6	3.88148	42
131	49.998	1	1			0	1	Prior COVID-19			2021-01-28	pfizer		0		0		postvac_T6w	1	2021-03-05	39099.1		36
140	39.8364	1	1			0		COVID-19 Naive			2021-01-20	Pfizer	2021-02-10	0		0	Geen positieve PCR	postvac_T6w	1	2021-03-03	13520.5	4.13099	42
146	34.4066	1	1			0		COVID-19 Naive			2021-01-20	pfizer	12-2-2021	0		0	Geen positieve PCR	postvac_T6w	1	2021-03-05	7769.2	3.89038	44
147	36.7461	1	1			0		COVID-19 Naive			2021-01-22	pfizer	2021-02-12	0		0	Geen positieve PCR	postvac_T6w	1	2021-03-05	10350.4	4.01496	42
150	60.2232	1	1			0		COVID-19 Naive			2021-01-22	pfizer	2021-02-12	0		0	Geen positieve PCR	postvac_T6w	1	2021-03-05	3405.2	3.53214	42
152	27.1765	2	1			0	1	COVID-19 Naive			2021-01-28	pfizer		0		0		postvac_T6w	1	2021-03-05	5875.4		36
153	56.6859	1	1			0	1	COVID-19 Naive			2021-01-28	pfizer		0		0			0
158	60.8474	1	1			0		COVID-19 Naive			2021-01-22	pfizer	2021-02-10	0		0	Geen positieve PCR	postvac_T6w	1	2021-03-03	10282.1	4.01208	40
2000	42.6585	1	1			3		COVID-19 Naive			2021-01-20	pfizer	2021-02-10	1	2021-09-29	Pfizer	Geen positieve PCR	postvac_T6w	1	2021-03-03	21507	4.33258	42
2002	39.4859	1	1			2		COVID-19 Naive			2021-01-20	pfizer	2021-02-12	0		0	Geen positieve PCR	postvac_T6w	1	2021-03-05	10747.1	4.03129	44
2003	41.716	2	1			0		COVID-19 Naive			2021-01-20	pfizer	2021-02-10	0		0	Geen positieve PCR	postvac_T6w	1	2021-03-03	6466.7	3.81068	42
2004	48.8775	2	1			0		COVID-19 Naive			2021-01-20	pfizer	2021-02-10	0		0	Geen positieve PCR	postvac_T6w	1	2021-03-03	6567.2	3.81738	42
2005	43.2916	2	1			0		COVID-19 Naive			2021-01-20	pfizer	2021-02-10	0		0	Geen positieve PCR	postvac_T6w	1	2021-03-03	13160.3	4.11927	42
2006	56.7789	2	1			0		COVID-19 Naive			2021-01-20	pfizer	2021-02-10	0		0	Geen positieve PCR	postvac_T6w	1	2021-03-03	4678.6	3.67012	42
2007	54.5352	2	1			0		COVID-19 Naive			2021-01-20	pfizer	2021-02-10	0		0	Geen positieve PCR	postvac_T6w	1	2021-03-03	4328.6	3.63635	42
2008	54.5161	2	1			0		COVID-19 Naive			2021-01-20	pfizer	2021-02-10	0		0	Geen positieve PCR	postvac_T6w	1	2021-03-03	6258	3.79644	42
2009	52.2259	2	1			0		COVID-19 Naive			2021-01-20	pfizer	2021-02-10	0		0	Geen positieve PCR	postvac_T6w	1	2021-03-03	14538.1	4.16251	42
2010	45.4039	1	1			0		COVID-19 Naive			2021-01-20	pfizer	2021-02-10	0		0	Geen positieve PCR	postvac_T6w	1	2021-03-03	21728.5	4.33703	42
2011	62.3162	2	1			0		COVID-19 Naive			2021-01-20	pfizer	2021-02-10	0		0	Geen positieve PCR	postvac_T6w	1	2021-03-03	35428.4	4.54935	42
2014	36.9925	1	1			0		COVID-19 Naive			2021-01-20	pfizer	2021-02-10	0		0	Geen positieve PCR	postvac_T6w	1	2021-03-03	7698.9	3.88643	42
2015	62.8665	1	1			0		COVID-19 Naive			2021-01-20	pfizer	2021-02-10	0		0	Geen positieve PCR	postvac_T6w	1	2021-03-03	3763	3.57553	42
2016	66.9952	1	1			3		COVID-19 Naive			2021-01-20	pfizer	2021-02-10	1	2021-11-04	Pfizer	Geen positieve PCR	postvac_T6w	1	2021-03-03	3842.7	3.58464	42
2017	50.9459	1	1			0		COVID-19 Naive			2021-01-20	pfizer	2021-02-10	0		0	Geen positieve PCR	postvac_T6w	1	2021-03-03	5535.6	3.74316	42
2018	49.9569	1	1			0		COVID-19 Naive			2021-01-20	pfizer	2021-02-10	0		0	Geen positieve PCR	postvac_T6w	1	2021-03-03	6356.6	3.80322	42
2019	58.7214	1	1			0		COVID-19 Naive			2021-01-20	pfizer	2021-02-10	0		0	Geen positieve PCR	postvac_T6w	1	2021-03-03	6199.4	3.79235	42
2022	61.0253	1	1			0		COVID-19 Naive			2021-01-20	pfizer	2021-02-10	0		0	Geen positieve PCR	postvac_T6w	1	2021-03-03	13063.5	4.11606	42
2024	42.36	1	1			4		Prior COVID-19			2021-01-20	pfizer	2021-02-10	0		0	Geen positieve PCR	postvac_T6w	1	2021-03-03	42617.8	4.62959	42
2026	52.3683	1	1			0		Prior COVID-19		2020-04-01	2021-01-20	pfizer	2021-02-12	0		0	294	postvac_T6w	1	2021-03-05	10147.7	4.00637	44
2028	20.883	1	1			0		COVID-19 Naive			2021-01-20	pfizer	2021-02-10	0		0	Geen positieve PCR	postvac_T6w	1	2021-03-03	16492.5	4.21729	42
2029	41.0644	1	1			0		COVID-19 Naive			2021-01-20	pfizer	2021-02-10	0		0	Geen positieve PCR	postvac_T6w	1	2021-03-03	8170.5	3.91225	42
2031	45.1	1	1			0		COVID-19 Naive			2021-01-20	pfizer	2021-02-12	0		0	Geen positieve PCR	postvac_T6w	1	2021-03-05	6474.6	3.81121	44
2032	17.7762	1	1			2.4		Prior COVID-19		2020-07-01	2021-01-20	pfizer	2021-02-10	0		0	203	postvac_T6w	1	2021-03-03	4541.1	3.65716	42
2033	60.4887	1	1			0		COVID-19 Naive			2021-01-20	pfizer	2021-02-10	0		0	Geen positieve PCR	postvac_T6w	1	2021-03-03	6931.6	3.84083	42
2034	77.8337	1	1			0		COVID-19 Naive			2021-01-20	pfizer	2021-02-10	0		0	Geen positieve PCR	postvac_T6w	1	2021-03-03	2145.3	3.33149	42
2036	69.9049	1	1			3		COVID-19 Naive			2021-01-20	pfizer	2021-02-10	1	2021-10-20	pfizer	Geen positieve PCR	postvac_T6w	1	2021-03-03	10111.5	4.00482	42
2038	65.0917	1	1			3		COVID-19 Naive			2021-01-20	pfizer	2021-02-10	1	2021-10-27	pfizer	Geen positieve PCR	postvac_T6w	1	2021-03-03	3864.6	3.5871	42
2039	63.9651	1	1			0		COVID-19 Naive			2021-01-20	pfizer	2021-02-10	0		0	Geen positieve PCR	postvac_T6w	1	2021-03-03	8950.7	3.95186	42
2040	63.7844	1	1			2		COVID-19 Naive			2021-01-20	pfizer	2021-02-10	0		0	Geen positieve PCR	postvac_T6w	1	2021-03-03	4748	3.67651	42
2042	64.2971	2	1			3		COVID-19 Naive			2021-01-20	pfizer	2021-02-10	1	2021-10-08	Pfizer	Geen positieve PCR	postvac_T6w	1	2021-03-03	9653.1	3.98467	42
2043	46.5955	2	1			0		COVID-19 Naive			2021-01-20	pfizer	2021-02-10	0		0	Geen positieve PCR	postvac_T6w	1	2021-03-03	830.2	2.91918	42
2044	40.4833	1	1			0		COVID-19 Naive			2021-01-20	pfizer	2021-02-10	0		0	Geen positieve PCR	postvac_T6w	1	2021-03-03	24299.4	4.3856	42
2046	87.6612	2	1			3		COVID-19 Naive			2021-01-20	pfizer	2021-02-10	1	2021-10-12	Pfizer	Geen positieve PCR	postvac_T6w	1	2021-03-03	5157	3.7124	42
2047	36.6366	1	1			0		COVID-19 Naive			2021-01-20	pfizer	2021-02-10	0		0	Geen positieve PCR	postvac_T6w	1	2021-03-03	16201.4	4.20955	42
2048	66.4969	1	1			3		COVID-19 Naive			2021-01-20	pfizer	2021-02-10	1	2021-10-20	Pfizer	Geen positieve PCR	postvac_T6w	1	2021-03-03	17693.4	4.24781	42
2050	58.7077	2	1			0		COVID-19 Naive			2021-01-20	pfizer	2021-02-10	0		0	Geen positieve PCR	postvac_T6w	1	2021-03-03	7182.2	3.85626	42
2051	44.768	2	1			3		COVID-19 Naive			2021-01-20	pfizer	2021-02-10	1	2021-09-30	Pfizer	Geen positieve PCR	postvac_T6w	1	2021-03-03	18079.9	4.2572	42
2052	62.6913	2	1			0		COVID-19 Naive			2021-01-20	pfizer	2021-02-10	0		0	Geen positieve PCR	postvac_T6w	1	2021-03-03	13633.1	4.13459	42
2053	47.0972	1	1			0		Prior COVID-19			2021-01-20	pfizer	2021-02-10	0		0	Geen positieve PCR	postvac_T6w	1	2021-03-03	13364.6	4.12596	42
2054	58.9268	2	1			0		COVID-19 Naive			2021-01-20	pfizer	2021-02-10	0		0	Geen positieve PCR	postvac_T6w	1	2021-03-03	4392.4	3.6427	42
2055	48.6804	1	1			0		COVID-19 Naive			2021-01-20	pfizer	2021-02-10	0		0	Geen positieve PCR	postvac_T6w	1	2021-03-03	21085.6	4.32399	42
2056	72.8282	1	1			3		COVID-19 Naive			2021-01-20	pfizer	2021-02-10	1	2021-10-19	pfizer	Geen positieve PCR	postvac_T6w	1	2021-03-03	7229.9	3.85913	42
2057	51.4066	1	1			0		COVID-19 Naive			2021-01-20	pfizer	2021-02-10	0		0	Geen positieve PCR	postvac_T6w	1	2021-03-03	16651.7	4.22146	42
2059	71.7241	2	1			3		COVID-19 Naive			2021-01-20	pfizer	2021-02-10	1	2021-10-20	pfizer	Geen positieve PCR	postvac_T6w	1	2021-03-03	13141.4	4.11864	42
2060	56.6448	1	1			4		Prior COVID-19		2020-04-01	2021-01-20	pfizer	2021-02-10	0		0	294	postvac_T6w	1	2021-03-03	30760.9	4.488	42
2061	56.256	1	1			4		Prior COVID-19			2021-01-20	pfizer	2021-02-10	0		0	Geen positieve PCR	postvac_T6w	1	2021-03-03	38598.7	4.58657	42
2063	52.6256	2	1			0		COVID-19 Naive			2021-01-20	pfizer	2021-02-10	0		0	Geen positieve PCR	postvac_T6w	1	2021-03-03	11950.1	4.07737	42
2064	54.6858	2	1			0		COVID-19 Naive			2021-01-20	pfizer	2021-02-10	0		0	Geen positieve PCR	postvac_T6w	1	2021-03-03	29257.8	4.46624	42
2065	39.4805	1	1			0		COVID-19 Naive			2021-01-20	pfizer	2021-02-10	0		0	Geen positieve PCR	postvac_T6w	1	2021-03-03	20316.8	4.30786	42
2069	36.8009	1	1			0		COVID-19 Naive			2021-01-20	pfizer	2021-02-10	0		0	Geen positieve PCR	postvac_T6w	1	2021-03-03	11652.2	4.06641	42
2071	56.497	1	1			0		COVID-19 Naive			2021-01-20	pfizer	2021-02-26	0		0	Geen positieve PCR	postvac_T6w	1	2021-03-05	8488	3.92881	44
2072	54.8036	1	1			4		Prior COVID-19		2020-04-01	2021-01-22	pfizer	2021-02-12	0		0	296	postvac_T6w	1	2021-03-05	22657.7	4.35522	42
2075	56.0089	1	1			0		Prior COVID-19		2020-12-14	2021-01-22	pfizer	2021-02-12	0		0	39	postvac_T6w	1	2021-03-05	13813	4.14029	42
2078	25.8063	1	1			0		COVID-19 Naive			2021-01-22	pfizer	2021-02-12	0		0	Geen positieve PCR	postvac_T6w	1	2021-03-05	21926.2	4.34096	42
2079	21.5791	1	1			0		Prior COVID-19			2021-01-22	pfizer	2021-02-12	?		0	Geen positieve PCR	postvac_T6w	1	2021-03-05	36598.7	4.56347	42
2082	49.3135	2	1			0		COVID-19 Naive			2021-01-22	pfizer	2021-02-12	0		0	Geen positieve PCR	postvac_T6w	1	2021-03-05	512.9	2.71003	42
2083	39.3162	1	1			0		COVID-19 Naive			2021-01-22	pfizer	2021-02-18	0		0	Geen positieve PCR	postvac_T6w	1	2021-03-05	12340.6	4.09134	42
2086	39.7734	2	1			0		COVID-19 Naive			2021-01-22	pfizer	2021-02-12	0		0	Geen positieve PCR	postvac_T6w	1	2021-03-05	9359.5	3.97125	42
2087	59.4723	1	1			0		COVID-19 Naive			2021-01-22	pfizer	2021-02-12	0		0	Geen positieve PCR	postvac_T6w	1	2021-03-05	16152.9	4.20825	42
2088	66.2122	1	1			0		COVID-19 Naive			2021-01-22	pfizer	2021-02-12	0		0	Geen positieve PCR	postvac_T6w	1	2021-03-05	4541.4	3.65719	42
2090	46.7105	2	1			0		COVID-19 Naive			2021-01-22	pfizer	2021-02-12	1	2021-11-19	onbekend	Geen positieve PCR	postvac_T6w	1	2021-03-05	10670.7	4.02819	42
2091	35.6612	1	1			0		COVID-19 Naive			2021-01-22	pfizer	2021-02-12	0		0	Geen positieve PCR	postvac_T6w	1	2021-03-05	5210.5	3.71688	42
2093	34.4969	1	1			0		COVID-19 Naive			2021-01-22	pfizer	2021-02-12	0		0	Geen positieve PCR	postvac_T6w	1	2021-03-05	50493.6	4.70324	42
2095	75.1821	1	1			0		COVID-19 Naive			2021-01-22	pfizer	2021-02-12	1	2021-11-08	Pfizer	Geen positieve PCR	postvac_T6w	1	2021-03-05	1737.3	3.23987	42
2096	46.9569	1	1			0		COVID-19 Naive			2021-01-22	pfizer	2021-02-12	0		0	Geen positieve PCR	postvac_T6w	1	2021-03-05	15690.6	4.19564	42
2097	67.861	2	1			3		COVID-19 Naive			2021-01-22	pfizer	2021-02-12	1	2021-10-28	Pfizer	Geen positieve PCR	postvac_T6w	1	2021-03-05	2341.1	3.36942	42
2098	44.5353	2	1			0		COVID-19 Naive			2021-01-22	pfizer	2021-02-12	0		0	Geen positieve PCR	postvac_T6w	1	2021-03-05	4120.3	3.61493	42
2099	49.9487	1	1			2		COVID-19 Naive			2021-01-22	pfizer	2021-02-12	0		0	Geen positieve PCR	postvac_T6w	1	2021-03-05	10371.7	4.01585	42
2102	35.6776	1	1			0		COVID-19 Naive			2021-01-22	pfizer	2021-02-12	0		0	Geen positieve PCR	postvac_T6w	1	2021-03-05	14932.6	4.17414	42
2104	43.0582	1	1			0		COVID-19 Naive			2021-01-22	pfizer	2021-02-12	0		0	Geen positieve PCR	postvac_T6w	1	2021-03-05	17647.4	4.24668	42
2107	23.8884	1	1			0		COVID-19 Naive			2021-01-22	pfizer	2021-02-12	0		0	Geen positieve PCR	postvac_T6w	1	2021-03-05	20172.3	4.30476	42
2109	41.2861	1	1			3		COVID-19 Naive			2021-01-22	pfizer	2021-02-12	0		0	Geen positieve PCR	postvac_T6w	1	2021-03-05	5386.3	3.73129	42
2111	61.9459	1	1			0		COVID-19 Naive			2021-01-22	pfizer	2021-02-12	0		0	Geen positieve PCR	postvac_T6w	1	2021-03-05	2430	3.38561	42
2112	21.7516	2	1			0		COVID-19 Naive			2021-01-22	pfizer	2021-02-12	0		0	Geen positieve PCR	postvac_T6w	1	2021-03-05	25994.2	4.41488	42
2113	57.6284	1	1			3		COVID-19 Naive			2021-01-22	pfizer	2021-02-12	1	2021-09-30	Pfizer	Geen positieve PCR	postvac_T6w	1	2021-03-05	36517.8	4.5625	42
2114	40.3026	1	1			0		COVID-19 Naive			2021-01-22	pfizer	2021-02-12	0		0	Geen positieve PCR	postvac_T6w	1	2021-03-05	7992.7	3.90269	42
2116	28.2123	2	1			0		COVID-19 Naive			2021-01-22	pfizer	2021-02-12	0		0	Geen positieve PCR	postvac_T6w	1	2021-03-05	5513.7	3.74144	42
2117	74.9405	2	1			0		COVID-19 Naive			2021-01-22	pfizer	2021-01-12	1	2021-10-27	Pfizer	Geen positieve PCR	postvac_T6w	1	2021-03-05	9714.1	3.9874	42
2119	28.7133	1	1			0		COVID-19 Naive			2021-01-22	pfizer	2021-02-12	0		0	Geen positieve PCR	postvac_T6w	1	2021-03-05	11976.3	4.07832	42
2121	64.089	2	1			0		COVID-19 Naive			2021-01-22	pfizer	2021-02-12	0		0	Geen positieve PCR	postvac_T6w	1	2021-03-05	3150.2	3.49834	42
2124	35.5407	1	1			1.4	1	Prior COVID-19		2020-03-25	2021-01-22	pfizer		0		0		postvac_T6w	1	?	38992.3
2129	34.2478	1	1			0		COVID-19 Naive			2021-01-22	pfizer	2021-02-12	0		0	Geen positieve PCR	postvac_T6w	1	2021-03-05	5532.4	3.74291	42
2132	57.319	1	1			4		Prior COVID-19			2021-01-22	pfizer	2021-02-12	0		0	Geen positieve PCR	postvac_T6w	1	2021-03-05	49131.7	4.69136	42
2133	60.0417	1	1			2.4		Prior COVID-19			2021-01-22	pfizer	2021-02-12	0		0	Geen positieve PCR	postvac_T6w	1	2021-03-05	100800	5.00346	42
2134	56.4203	2	1			0	1	Prior COVID-19		2020-10-15	2021-01-22	pfizer		?		0		postvac_T6w	1	?	11995.1
2135	30.8036	2	1			0	1	COVID-19 Naive			2021-01-22	pfizer		?		0		postvac_T6w	1	?	16378.9
2136	41.7707	1	1			0		COVID-19 Naive			2021-01-22	pfizer	2021-02-12	?		0	Geen positieve PCR	postvac_T6w	1	2021-03-05	7168.5	3.85543	42
2137	31.9952	1	1			0	1	COVID-19 Naive			2021-01-22	pfizer		?		0			0
2140	66.8912	1	1			3		COVID-19 Naive			2021-01-22	pfizer	2021-02-12	1	2021-10-19	pfizer	Geen positieve PCR	postvac_T6w	1	2021-03-05	26448.3	4.4224	42
2141	34.5544	2	1			0		COVID-19 Naive			2021-01-22	pfizer	2021-02-12	0		0	Geen positieve PCR	postvac_T6w	1	2021-03-05	9244.8	3.9659	42
2142	36.2889	2	1			0		COVID-19 Naive			2021-01-22	pfizer	2021-02-12	?		0	Geen positieve PCR	postvac_T6w	1	2021-03-05	5789.5	3.76264	42
2144	25.1328	1	1			2	1	COVID-19 Naive			2021-01-22	pfizer		0		0			0
7	62.8392	1	1			0	1	COVID-19 Naive			2021-01-28	pfizer		0		0		postvac_3m	1	2021-04-23	6263.2	3.7968		1313,0	3.11826
10	33.7488	1	1			1.4	1	Prior COVID-19			2021-01-22	pfizer		0		0		postvac_3m	1	2021-04-23	19695.4	4.29436		9446,0	3.97525
13	54.6995	1	1			4		Prior COVID-19		2020-05-12	2021-01-22	Pfizer	2021-02-12	0		0	255	postvac_3m	1	2021-04-23	15195.9	4.18173	91	10497,0	4.02107
16	47.6968	1	1			0		COVID-19 Naive			2021-01-22	pfizer	2021-02-12	0		0	Geen positieve PCR	postvac_3m	1	2021-04-23	17001.5	4.23049	91	3762,0	3.57542
21	63.0253	1	1			0	1	COVID-19 Naive			2021-01-28	Pfizer		0		0		postvac_3m	1	2021-04-21	904.4	2.95636		266,0	2.42488
24	57.5599	1	1			0		COVID-19 Naive			2021-01-22	pfizer	2021-02-12	0		0	Geen positieve PCR	postvac_3m	1	2021-04-23	14158.8	4.15103	91	2327,0	3.3668
30	52.0836	1	1			4		Prior COVID-19		2020-04-07	2021-01-22	Pfizer	2021-02-12	0		0	290	postvac_3m	1	2021-04-21	36381.8	4.56088	89	> 25000,0
34	58.7406	1	1			0		Prior COVID-19		2020-11-03	2021-01-22	pfizer	2021-02-12	0		0	80	postvac_3m	1	2021-04-23	28305	4.45186	91	17153,0	4.23434
37	56.9952	1	1			0		COVID-19 Naive			2021-01-22	Pfizer	2021-02-12	0		0	Geen positieve PCR	postvac_3m	1	2021-04-23	2164.5	3.33536	91	453,0	2.6561
38	38.5407	1	1			0	1	COVID-19 Naive			2021-01-28	pfizer		0		0		postvac_3m	1	2021-04-21	7223.7	3.85876		1571,0	3.19618
48	47.2067	1	1			0		COVID-19 Naive			2021-01-21	Pfizer	2021-02-10	0		0	Geen positieve PCR	postvac_3m	1	2021-04-21	4189.8	3.62219	90	850,0	2.92942
52	17.1548	1	1			2	1	COVID-19 Naive			2021-01-28	Pfizer		0		0		postvac_3m	1	2021-04-21	1558.8	3.19279		498,0	2.69723
55	20.434	1	1			2		COVID-19 Naive			2021-01-20	pfizer	2021-02-10	0		0	Geen positieve PCR	postvac_3m	1	?	Geen resultaat			2393,0	3.37894
56	?	2	1			0	1	COVID-19 Naive			2021-01-20	pfizer		0		0		postvac_3m	1	2021-04-21	2000.5	3.30114		611,0	2.78604
57	59.9459	2	1			4		Prior COVID-19		2020-04-23	2021-01-22	pfizer	2021-02-12	0		0	274	postvac_3m	1	2021-04-27	49774	4.697	95	49906,0	4.69815
60	58.5462	1	1			0		COVID-19 Naive			2021-01-20	pfizer	2021-02-10	0		0	Geen positieve PCR	postvac_3m	1	2021-04-23	6249.7	3.79586	93	1451,0	3.16167
64	26.0363	1	1			0		COVID-19 Naive			2021-01-20	pfizer	2021-02-10	0		0	Geen positieve PCR	postvac_3m	1	2021-04-21	8388.5	3.92368	91	2271,0	3.35622
67	63.809	1	1			0	1	COVID-19 Naive			2021-01-22	pfizer		0		0		postvac_3m	1	2021-04-23	1320.6	3.12077		452,0	2.65514
69	59.2587	1	1			0	1	COVID-19 Naive			2021-01-28	Pfizer		0		0		postvac_3m	1	2021-04-23	2702.6	3.43178		605,0	2.78176
76	53.1465	1	1			0		COVID-19 Naive			2021-01-22	Pfizer	2021-02-12	0		0	Geen positieve PCR	postvac_3m	1	2021-04-23	2337.9	3.36883	91	501,0	2.69984
79	56.6366	1	1			0	1	Prior COVID-19		2020-04-24	2021-01-28	Pfizer		0		0		postvac_3m	1	2021-04-23	1979.6	3.29658		462,0	2.66464
84	51.8912	1	1			0		COVID-19 Naive			2021-01-22	Pfizer	2021-02-12	0		0	Geen positieve PCR	postvac_3m	1	2021-04-21	2436.1	3.3867	89	509,0	2.70672
85	42.5626	1	1			2.4	1	Prior COVID-19		2020-12-10	2021-01-20	pfizer						postvac_3m	1	2021-04-23	3924.1	3.59374		1495,0	3.17464
86	52.9213	1	1			0		Prior COVID-19		2020-04-14	2021-01-22	pfizer	2021-02-12	0		0	283	postvac_3m	1	2021-04-21	10842.8	4.03514	89	10106,0	4.00458
91	59.8994	1	1			0		COVID-19 Naive			2021-01-22	pfizer	2021-02-12	0		0	Geen positieve PCR	postvac_3m	1	2021-04-23	1027.5	3.01178	91	403,0	2.60531
96	48.59	1	1			0		COVID-19 Naive			2021-01-22	pfizer	2021-02-12	1	2021-10-01	pfizer	Geen positieve PCR	postvac_3m	1	2021-04-23	3113.7	3.49328	91	880,0	2.94448
98	33.6311	1	1			0	1	COVID-19 Naive			2021-01-28	pfizer		0		0		postvac_3m	1	2021-04-21	6561.8	3.81702		838,0	2.92324
105	57.2067	1	1			0	1	COVID-19 Naive			2021-01-28	pfizer		0		0		postvac_3m	1	2021-04-23	6361.7	3.80357		872,0	2.94052
110	39.0062	2	1			0		COVID-19 Naive			2021-01-22	pfizer	12-2-2021	0		0	Geen positieve PCR	postvac_3m	1	2021-04-23	3857.6	3.58632	91	659,0	2.81889
111	58.6776	1	1			0		Prior COVID-19		2020-04-24	2021-01-22	pfizer	2021-02-12	0		0	273	postvac_3m	1	2021-04-21	18248.2	4.26122	89	12462,0	4.09559
114	53.2998	1	1			0		COVID-19 Naive			2021-01-22	pfizer	2021-02-12	0		0	Geen positieve PCR	postvac_3m	1	2021-04-23	1499.4	3.17592	91	375,0	2.57403
117	46.6776	1	1			0		Prior COVID-19		2020-04-22	2021-01-22	Pfizer	2021-02-12	0		0	275	postvac_3m	1	2021-04-21	17542.3	4.24409	89	14209,0	4.15256
119	52.9733	1	1			0	1	Prior COVID-19		2020-04-10	2021-01-28	pfizer		0		0		postvac_3m	1	2021-04-21	21222.4	4.32679		17479,0	4.24252
128	56.4559	1	1			0		COVID-19 Naive			2021-01-22	Pfizer	2021-02-12	0		0	Geen positieve PCR	postvac_3m	1	2021-04-21	2025	3.30643	89	600,0	2.77815
130	51.3627	1	1			0		COVID-19 Naive			2021-01-20	pfizer	2021-02-10	0		0	Geen positieve PCR	postvac_3m	1	2021-04-21	2149.7	3.33238	91	433,0	2.63649
131	49.998	1	1			0	1	Prior COVID-19			2021-01-28	pfizer		0		0		postvac_3m	1	2021-04-23	15379	4.18693		12286,0	4.08941
140	39.8364	1	1			0		COVID-19 Naive			2021-01-20	Pfizer	2021-02-10	0		0	Geen positieve PCR	postvac_3m	1	2021-04-21	4247.5	3.62813	91	1033,0	3.0141
146	34.4066	1	1			0		COVID-19 Naive			2021-01-20	pfizer	12-2-2021	0		0	Geen positieve PCR	postvac_3m	1	2021-04-23	1992.9	3.29949	93	1061,0	3.02572
147	36.7461	1	1			0		COVID-19 Naive			2021-01-22	pfizer	2021-02-12	0		0	Geen positieve PCR	postvac_3m	1	2021-04-23	2941.5	3.46857	91	573,0	2.75815
150	60.2232	1	1			0		COVID-19 Naive			2021-01-22	pfizer	2021-02-12	0		0	Geen positieve PCR	postvac_3m	1	2021-04-23	949.1	2.97731	91	260,0	2.41497
152	27.1765	2	1			0	1	COVID-19 Naive			2021-01-28	pfizer		0		0		postvac_3m	1	2021-04-23	2061.5	3.31418		644,0	2.80889
153	56.6859	1	1			0	1	COVID-19 Naive			2021-01-28	pfizer		0		0		postvac_3m	1	2021-04-21	3401.6	3.53168		616,0	2.78958
158	60.8474	1	1			0		COVID-19 Naive			2021-01-22	pfizer	2021-02-10	0		0	Geen positieve PCR	postvac_3m	1	2021-04-21	2255.5	3.35324	89	684,0	2.83506
2000	42.6585	1	1			3		COVID-19 Naive			2021-01-20	pfizer	2021-02-10	1	2021-09-29	Pfizer	Geen positieve PCR	postvac_3m	1	2021-04-21	10589.2	4.02486	91	2868,0	3.45758
2002	39.4859	1	1			2		COVID-19 Naive			2021-01-20	pfizer	2021-02-12	0		0	Geen positieve PCR	postvac_3m	1	2021-04-21	3797.1	3.57945	91	919,0	2.96332
2003	41.716	2	1			0		COVID-19 Naive			2021-01-20	pfizer	2021-02-10	0		0	Geen positieve PCR	postvac_3m	1	2021-04-21	1382.9	3.14079	91	263,0	2.41996
2004	48.8775	2	1			0		COVID-19 Naive			2021-01-20	pfizer	2021-02-10	0		0	Geen positieve PCR	postvac_3m	1	2021-04-21	2034.4	3.30844	91	866,0	2.93752
2005	43.2916	2	1			0		COVID-19 Naive			2021-01-20	pfizer	2021-02-10	0		0	Geen positieve PCR	postvac_3m	1	2021-04-21	3850.1	3.58547	91	552,0	2.74194
2006	56.7789	2	1			0		COVID-19 Naive			2021-01-20	pfizer	2021-02-10	0		0	Geen positieve PCR	postvac_3m	1	2021-04-21	1667.6	3.22209	91	304,0	2.48287
2007	54.5352	2	1			0		COVID-19 Naive			2021-01-20	pfizer	2021-02-10	0		0	Geen positieve PCR	postvac_3m	1	2021-04-21	1550.3	3.19042	91	377,0	2.57634
2008	54.5161	2	1			0		COVID-19 Naive			2021-01-20	pfizer	2021-02-10	0		0	Geen positieve PCR	postvac_3m	1	2021-04-21	2165	3.33546	91	524,0	2.71933
2009	52.2259	2	1			0		COVID-19 Naive			2021-01-20	pfizer	2021-02-10	0		0	Geen positieve PCR	postvac_3m	1	2021-04-21	5069	3.70492	91	1163,0	3.06558
2010	45.4039	1	1			0		COVID-19 Naive			2021-01-20	pfizer	2021-02-10	0		0	Geen positieve PCR	postvac_3m	1	2021-04-21	5660.3	3.75284	91	1387,0	3.14208
2011	62.3162	2	1			0		COVID-19 Naive			2021-01-20	pfizer	2021-02-10	0		0	Geen positieve PCR	postvac_3m	1	2021-04-21	12159.7	4.08492	91	3608,0	3.55727
2014	36.9925	1	1			0		COVID-19 Naive			2021-01-20	pfizer	2021-02-10	0		0	Geen positieve PCR	postvac_3m	1	2021-04-21	1607.7	3.20621	91	358,0	2.55388
2015	62.8665	1	1			0		COVID-19 Naive			2021-01-20	pfizer	2021-02-10	0		0	Geen positieve PCR	postvac_3m	1	2021-04-21	1478.4	3.16979	91	307,0	2.48714
2016	66.9952	1	1			3		COVID-19 Naive			2021-01-20	pfizer	2021-02-10	1	2021-11-04	Pfizer	Geen positieve PCR	postvac_3m	1	2021-04-21	1702.2	3.23101	91	223,0	2.3483
2017	50.9459	1	1			0		COVID-19 Naive			2021-01-20	pfizer	2021-02-10	0		0	Geen positieve PCR	postvac_3m	1	2021-04-21	1556.2	3.19207	91	604,0	2.78104
2018	49.9569	1	1			0		COVID-19 Naive			2021-01-20	pfizer	2021-02-10	0		0	Geen positieve PCR	postvac_3m	1	2021-04-21	1748.6	3.24269	91	756,0	2.87852
2019	58.7214	1	1			0		COVID-19 Naive			2021-01-20	pfizer	2021-02-10	0		0	Geen positieve PCR	postvac_3m	1	2021-04-21	1142.2	3.05774	91	327,0	2.51455
2022	61.0253	1	1			0		COVID-19 Naive			2021-01-20	pfizer	2021-02-10	0		0	Geen positieve PCR	postvac_3m	1	2021-04-23	4141.5	3.61716	93	1004,0	3.00173
2024	42.36	1	1			4		Prior COVID-19			2021-01-20	pfizer	2021-02-10	0		0	Geen positieve PCR	postvac_3m	1	2021-04-23	21697.8	4.33642	93	23744,0	4.37555
2026	52.3683	1	1			0		Prior COVID-19		2020-04-01	2021-01-20	pfizer	2021-02-12	0		0	294	postvac_3m	1	2021-04-23	5620.7	3.74979	93	6010,0	3.77887
2028	20.883	1	1			0		COVID-19 Naive			2021-01-20	pfizer	2021-02-10	0		0	Geen positieve PCR	postvac_3m	1	2021-04-21	3651.3	3.56245	91	509,0	2.70672
2029	41.0644	1	1			0		COVID-19 Naive			2021-01-20	pfizer	2021-02-10	0		0	Geen positieve PCR	postvac_3m	1	2021-04-21	2345.3	3.3702	91	1124,0	3.05077
2031	45.1	1	1			0		COVID-19 Naive			2021-01-20	pfizer	2021-02-12	0		0	Geen positieve PCR	postvac_3m	1	2021-04-21	2053.3	3.31245	91	385,0	2.58546
2032	17.7762	1	1			2.4		Prior COVID-19		2020-07-01	2021-01-20	pfizer	2021-02-10	0		0	203	postvac_3m	1	2021-04-21	2457.2	3.39044	91	260,0	2.41497
2033	60.4887	1	1			0		COVID-19 Naive			2021-01-20	pfizer	2021-02-10	0		0	Geen positieve PCR	postvac_3m	1	2021-04-21	1570.4	3.19601	91	450,0	2.65321
2034	77.8337	1	1			0		COVID-19 Naive			2021-01-20	pfizer	2021-02-10	0		0	Geen positieve PCR	postvac_3m	1	2021-04-21	703	2.84696	91	321,0	2.50651
2036	69.9049	1	1			3		COVID-19 Naive			2021-01-20	pfizer	2021-02-10	1	2021-10-20	pfizer	Geen positieve PCR	postvac_3m	1	2021-04-21	3486.9	3.54244	91	465,0	2.66745
2038	65.0917	1	1			3		COVID-19 Naive			2021-01-20	pfizer	2021-02-10	1	2021-10-27	pfizer	Geen positieve PCR	postvac_3m	1	2021-04-23	1969.6	3.29438	93	447,0	2.65031
2039	63.9651	1	1			0		COVID-19 Naive			2021-01-20	pfizer	2021-02-10	0		0	Geen positieve PCR	postvac_3m	1	2021-04-21	2775.1	3.44328	91	371,0	2.56937
2040	63.7844	1	1			2		COVID-19 Naive			2021-01-20	pfizer	2021-02-10	0		0	Geen positieve PCR	postvac_3m	1	2021-04-21	1720.3	3.2356	91	403,0	2.60531
2042	64.2971	2	1			3		COVID-19 Naive			2021-01-20	pfizer	2021-02-10	1	2021-10-08	Pfizer	Geen positieve PCR	postvac_3m	1	2021-04-21	3555.7	3.55093	91	731,0	2.86392
2043	46.5955	2	1			0		COVID-19 Naive			2021-01-20	pfizer	2021-02-10	0		0	Geen positieve PCR	postvac_3m	1	2021-04-21	300.2	2.47741	91	138,0	2.13988
2044	40.4833	1	1			0		COVID-19 Naive			2021-01-20	pfizer	2021-02-10	0		0	Geen positieve PCR	postvac_3m	1	2021-04-21	7283	3.86231	91	1293,0	3.1116
2046	87.6612	2	1			3		COVID-19 Naive			2021-01-20	pfizer	2021-02-10	1	2021-10-12	Pfizer	Geen positieve PCR	postvac_3m	1	2021-04-21	1357.2	3.13264	91	339,0	2.5302
2047	36.6366	1	1			0		COVID-19 Naive			2021-01-20	pfizer	2021-02-10	0		0	Geen positieve PCR	postvac_3m	1	2021-04-28	3648.5	3.56211	98	851,0	2.92993
2048	66.4969	1	1			3		COVID-19 Naive			2021-01-20	pfizer	2021-02-10	1	2021-10-20	Pfizer	Geen positieve PCR	postvac_3m	1	2021-04-21	7402.1	3.86935	91	1169,0	3.06781
2050	58.7077	2	1			0		COVID-19 Naive			2021-01-20	pfizer	2021-02-10	0		0	Geen positieve PCR	postvac_3m	1	2021-04-21	1642	3.21537	91	565,0	2.75205
2051	44.768	2	1			3		COVID-19 Naive			2021-01-20	pfizer	2021-02-10	1	2021-09-30	Pfizer	Geen positieve PCR	postvac_3m	1	2021-04-23	4670.1	3.66933	93	981,0	2.99167
2052	62.6913	2	1			0		COVID-19 Naive			2021-01-20	pfizer	2021-02-10	0		0	Geen positieve PCR	postvac_3m	1	2021-04-21	5607.8	3.74879	91	529,0	2.72346
2053	47.0972	1	1			0		Prior COVID-19			2021-01-20	pfizer	2021-02-10	0		0	Geen positieve PCR	postvac_3m	1	2021-04-21	5420.7	3.73406	91	4156,0	3.61868
2054	58.9268	2	1			0		COVID-19 Naive			2021-01-20	pfizer	2021-02-10	0		0	Geen positieve PCR	postvac_3m	1	2021-04-21	733	2.8651	91	185,0	2.26717
2055	48.6804	1	1			0		COVID-19 Naive			2021-01-20	pfizer	2021-02-10	0		0	Geen positieve PCR	postvac_3m	1	2021-04-21	4806.8	3.68186	91	1379,0	3.13956
2056	72.8282	1	1			3		COVID-19 Naive			2021-01-20	pfizer	2021-02-10	1	2021-10-19	pfizer	Geen positieve PCR	postvac_3m	1	2021-04-21	2416.5	3.38319	91	389,0	2.58995
2057	51.4066	1	1			0		COVID-19 Naive			2021-01-20	pfizer	2021-02-10	0		0	Geen positieve PCR	postvac_3m	1	2021-04-21	4545.1	3.65754	91	789,0	2.89708
2059	71.7241	2	1			3		COVID-19 Naive			2021-01-20	pfizer	2021-02-10	1	2021-10-20	pfizer	Geen positieve PCR	postvac_3m	1	2021-04-21	8340.9	3.92121	91	1305,0	3.11561
2060	56.6448	1	1			4		Prior COVID-19		2020-04-01	2021-01-20	pfizer	2021-02-10	0		0	294	postvac_3m	1	2021-04-21	14126.7	4.15004	91	12591,0	4.10006
2061	56.256	1	1			4		Prior COVID-19			2021-01-20	pfizer	2021-02-10	0		0	Geen positieve PCR	postvac_3m	1	2021-05-05	17062.3	4.23204	105	> 25000,0
2063	52.6256	2	1			0		COVID-19 Naive			2021-01-20	pfizer	2021-02-10	0		0	Geen positieve PCR	postvac_3m	1	2021-04-23	3346.1	3.52454	93	955,0	2.98
2064	54.6858	2	1			0		COVID-19 Naive			2021-01-20	pfizer	2021-02-10	0		0	Geen positieve PCR	postvac_3m	1	2021-04-21	10066.3	4.00287	91	2129,0	3.32818
2065	39.4805	1	1			0		COVID-19 Naive			2021-01-20	pfizer	2021-02-10	0		0	Geen positieve PCR	postvac_3m	1	2021-04-21	5016.4	3.70039	91	1224,0	3.08778
2069	36.8009	1	1			0		COVID-19 Naive			2021-01-20	pfizer	2021-02-10	0		0	Geen positieve PCR	postvac_3m	1	2021-04-21	3929.2	3.5943	91	469,0	2.67117
2071	56.497	1	1			0		COVID-19 Naive			2021-01-20	pfizer	2021-02-26	0		0	Geen positieve PCR	postvac_3m	1	2021-04-23	5505.8	3.74082	93	2699,0	3.4312
2072	54.8036	1	1			4		Prior COVID-19		2020-04-01	2021-01-22	pfizer	2021-02-12	0		0	296	postvac_3m	1	2021-04-21	8901.3	3.94945	89	8116,0	3.90934
2075	56.0089	1	1			0		Prior COVID-19		2020-12-14	2021-01-22	pfizer	2021-02-12	0		0	39	postvac_3m	1	2021-04-23	5289.9	3.72345	91	2762,0	3.44122
2078	25.8063	1	1			0		COVID-19 Naive			2021-01-22	pfizer	2021-02-12	0		0	Geen positieve PCR	postvac_3m	1	2021-04-23	13271.8	4.12293	91	2614,0	3.41731
2079	21.5791	1	1			0		Prior COVID-19			2021-01-22	pfizer	2021-02-12	?		0	Geen positieve PCR	postvac_3m	1	2021-04-23	13213	4.121	91	10918,0	4.03814
2082	49.3135	2	1			0		COVID-19 Naive			2021-01-22	pfizer	2021-02-12	0		0	Geen positieve PCR	postvac_3m	1	2021-04-23	260.1	2.41514	91	63,3	1.8014
2083	39.3162	1	1			0		COVID-19 Naive			2021-01-22	pfizer	2021-02-18	0		0	Geen positieve PCR	postvac_3m	1	2021-04-21	3053.3	3.48477	89	885,0	2.94694
2086	39.7734	2	1			0		COVID-19 Naive			2021-01-22	pfizer	2021-02-12	0		0	Geen positieve PCR	postvac_3m	1	2021-04-23	2963.1	3.47175	91	1527,0	3.18384
2087	59.4723	1	1			0		COVID-19 Naive			2021-01-22	pfizer	2021-02-12	0		0	Geen positieve PCR	postvac_3m	1	2021-04-21	5792.9	3.7629	89	1243,0	3.09447
2088	66.2122	1	1			0		COVID-19 Naive			2021-01-22	pfizer	2021-02-12	0		0	Geen positieve PCR	postvac_3m	1	2021-04-23	2052.3	3.31224	91	768,0	2.88536
2090	46.7105	2	1			0		COVID-19 Naive			2021-01-22	pfizer	2021-02-12	1	2021-11-19	onbekend	Geen positieve PCR	postvac_3m	1	2021-04-23	2635.6	3.42088	91	1176,0	3.07041
2091	35.6612	1	1			0		COVID-19 Naive			2021-01-22	pfizer	2021-02-12	0		0	Geen positieve PCR	postvac_3m	1	2021-04-23	1437.1	3.15749	91	553,0	2.74273
2093	34.4969	1	1			0		COVID-19 Naive			2021-01-22	pfizer	2021-02-12	0		0	Geen positieve PCR	postvac_3m	1	2021-04-23	9215.4	3.96451	91	1605,0	3.20548
2095	75.1821	1	1			0		COVID-19 Naive			2021-01-22	pfizer	2021-02-12	1	2021-11-08	Pfizer	Geen positieve PCR	postvac_3m	1	2021-04-23	660.7	2.82	91	151,0	2.17898
2096	46.9569	1	1			0		COVID-19 Naive			2021-01-22	pfizer	2021-02-12	0		0	Geen positieve PCR	postvac_3m	1	2021-04-23	5212.3	3.71703	91	1356,0	3.13226
2097	67.861	2	1			3		COVID-19 Naive			2021-01-22	pfizer	2021-02-12	1	2021-10-28	Pfizer	Geen positieve PCR	postvac_3m	1	2021-04-23	988.6	2.99502	91	285,0	2.45484
2098	44.5353	2	1			0		COVID-19 Naive			2021-01-22	pfizer	2021-02-12	0		0	Geen positieve PCR	postvac_3m	1	2021-04-23	1701.9	3.23093	91	846,0	2.92737
2099	49.9487	1	1			2		COVID-19 Naive			2021-01-22	pfizer	2021-02-12	0		0	Geen positieve PCR	postvac_3m	1	2021-04-23	3445.4	3.53724	91	835,0	2.92169
2102	35.6776	1	1			0		COVID-19 Naive			2021-01-22	pfizer	2021-02-12	0		0	Geen positieve PCR	postvac_3m	1	2021-04-23	4358.4	3.63933	91	848,0	2.9284
2104	43.0582	1	1			0		COVID-19 Naive			2021-01-22	pfizer	2021-02-12	0		0	Geen positieve PCR	postvac_3m	1	2021-04-21	3908.8	3.59204	89	717,0	2.85552
2107	23.8884	1	1			0		COVID-19 Naive			2021-01-22	pfizer	2021-02-12	0		0	Geen positieve PCR	postvac_3m	1	2021-04-23	7486.3	3.87427	91	1688,0	3.22737
2109	41.2861	1	1			3		COVID-19 Naive			2021-01-22	pfizer	2021-02-12	0		0	Geen positieve PCR	postvac_3m	1	2021-04-23	1626.4	3.21123	91	336,0	2.52634
2111	61.9459	1	1			0		COVID-19 Naive			2021-01-22	pfizer	2021-02-12	0		0	Geen positieve PCR	postvac_3m	1	2021-04-23	807.2	2.90698	91	158,0	2.19866
2112	21.7516	2	1			0		COVID-19 Naive			2021-01-22	pfizer	2021-02-12	0		0	Geen positieve PCR	postvac_3m	1	2021-04-23	11205.3	4.04942	91	2351,0	3.37125
2113	57.6284	1	1			3		COVID-19 Naive			2021-01-22	pfizer	2021-02-12	1	2021-09-30	Pfizer	Geen positieve PCR	postvac_3m	1	2021-04-23	16021.6	4.20471	91	3430,0	3.53529
2114	40.3026	1	1			0		COVID-19 Naive			2021-01-22	pfizer	2021-02-12	0		0	Geen positieve PCR	postvac_3m	1	2021-04-21	2043.9	3.31046	89	1016,0	3.00689
2116	28.2123	2	1			0		COVID-19 Naive			2021-01-22	pfizer	2021-02-12	0		0	Geen positieve PCR	postvac_3m	1	2021-04-28	1335.2	3.12555	96	492,0	2.69197
2117	74.9405	2	1			0		COVID-19 Naive			2021-01-22	pfizer	2021-01-12	1	2021-10-27	Pfizer	Geen positieve PCR	postvac_3m	1	2021-04-23	3642.2	3.56136	91	563,0	2.75051
2119	28.7133	1	1			0		COVID-19 Naive			2021-01-22	pfizer	2021-02-12	0		0	Geen positieve PCR	postvac_3m	1	2021-04-23	3427.1	3.53493	91	911,0	2.95952
2121	64.089	2	1			0		COVID-19 Naive			2021-01-22	pfizer	2021-02-12	0		0	Geen positieve PCR	postvac_3m	1	2021-04-23	819.5	2.91355	91	266,0	2.42488
2124	35.5407	1	1			1.4	1	Prior COVID-19		2020-03-25	2021-01-22	pfizer		0		0		postvac_3m	1	?	20317.6	4.30787		14673,0	4.16652
2129	34.2478	1	1			0		COVID-19 Naive			2021-01-22	pfizer	2021-02-12	0		0	Geen positieve PCR	postvac_3m	1	2021-04-23	1254.7	3.09854	91	544,0	2.7356
2132	57.319	1	1			4		Prior COVID-19			2021-01-22	pfizer	2021-02-12	0		0	Geen positieve PCR	postvac_3m	1	2021-04-23	29529.3	4.47025	91	17566,0	4.24467
2133	60.0417	1	1			2.4		Prior COVID-19			2021-01-22	pfizer	2021-02-12	0		0	Geen positieve PCR	postvac_3m	1	2021-04-21	78294.1	4.89373	89	> 25000,0
2134	56.4203	2	1			0	1	Prior COVID-19		2020-10-15	2021-01-22	pfizer		?		0		postvac_3m	1	2021-04-23	6294.7	3.79898		3916,0	3.59284
2135	30.8036	2	1			0	1	COVID-19 Naive			2021-01-22	pfizer		?		0		postvac_3m	1	2021-04-23	6285.5	3.79834		1265,0	3.10209
2136	41.7707	1	1			0		COVID-19 Naive			2021-01-22	pfizer	2021-02-12	?		0	Geen positieve PCR	postvac_3m	1	2021-04-21	2364.4	3.37372	89	702,0	2.84634
2137	31.9952	1	1			0	1	COVID-19 Naive			2021-01-22	pfizer		?		0		postvac_3m	1	2021-04-23	3676.5	3.56543		1220,0	3.08636
2140	66.8912	1	1			3		COVID-19 Naive			2021-01-22	pfizer	2021-02-12	1	2021-10-19	pfizer	Geen positieve PCR	postvac_3m	1	2021-04-23	10180.3	4.00776	91	1850,0	3.26717
2141	34.5544	2	1			0		COVID-19 Naive			2021-01-22	pfizer	2021-02-12	0		0	Geen positieve PCR	postvac_3m	1	2021-04-23	2852.8	3.45527	91	1093,0	3.03862
2142	36.2889	2	1			0		COVID-19 Naive			2021-01-22	pfizer	2021-02-12	?		0	Geen positieve PCR	postvac_3m	1	2021-04-30	2305.6	3.36278	98	485,0	2.68574
2144	25.1328	1	1			2	1	COVID-19 Naive			2021-01-22	pfizer		0		0		postvac_3m	1	2021-04-23	9159.6	3.96188		1383,0	3.14082
7	62.8392	1	1			0	1	COVID-19 Naive			2021-01-28	pfizer		0		0		postvac_10m	1	2021-11-09	832	2.92012	285	862,0	2.93551	0.02
10	33.7488	1	1			1.4	1	Prior COVID-19			2021-01-22	pfizer		0		0		postvac_10m	1	2021-11-09	8091.5	3.90803	291	5767,0	3.76095	0.29
13	54.6995	1	1			4		Prior COVID-19		2020-05-12	2021-01-22	Pfizer	2021-02-12	0		0	255	postvac_10m	1	2021-11-18	5117.5	3.70906	300	8171,0	3.91228	1.13
16	47.6968	1	1			0		COVID-19 Naive			2021-01-22	pfizer	2021-02-12	0		0	Geen positieve PCR	postvac_10m	1	2021-11-09	2496.3	3.3973	291	3018,0	3.47972	0.1
21	63.0253	1	1			0	1	COVID-19 Naive			2021-01-28	Pfizer		0		0		postvac_10m	1	2021-11-09	130.5	2.11561	285	133,0	2.12385	0.51
24	57.5599	1	1			0		COVID-19 Naive			2021-01-22	pfizer	2021-02-12	0		0	Geen positieve PCR	postvac_10m	1	2021-11-18	1831.1	3.26271	300	2232,0	3.34869	0.18
30	52.0836	1	1			4		Prior COVID-19		2020-04-07	2021-01-22	Pfizer	2021-02-12	0		0	290	postvac_10m	1	2021-11-18	12896.6	4.11048	300	11946	4.07722	0.36
34	58.7406	1	1			0		Prior COVID-19		2020-11-03	2021-01-22	pfizer	2021-02-12	0		0	80	postvac_10m	1	2021-11-23	7827.8	3.89364	305	5315,0	3.7255	2.54
37	56.9952	1	1			0		COVID-19 Naive			2021-01-22	Pfizer	2021-02-12	0		0	Geen positieve PCR	postvac_10m	1	2021-11-09	84.8	1.9284	291	50,7	1.70501	0.02
38	38.5407	1	1			0	1	COVID-19 Naive			2021-01-28	pfizer		0		0		postvac_10m	1	2021-11-09	769.2	2.88604	285	974,0	2.98856	0.05
48	47.2067	1	1			0		COVID-19 Naive			2021-01-21	Pfizer	2021-02-10	0		0	Geen positieve PCR	postvac_10m	1	2021-11-09	363.5	2.5605	292	366,0	2.56348	0.05
52	17.1548	1	1			2	1	COVID-19 Naive			2021-01-28	Pfizer		0		0		postvac_10m	1	2021-11-09	34839.4	4.54207	285	21041	4.32307	2.95
55	20.434	1	1			2		COVID-19 Naive			2021-01-20	pfizer	2021-02-10	0		0	Geen positieve PCR	postvac_10m	1	2021-11-25	29619.2	4.47157	309	> 25000,0		2.76
56	?	2	1			0	1	COVID-19 Naive			2021-01-20	pfizer		0		0		postvac_10m	1	2021-11-18	330.1	2.51865	302	239,0	2.3784	0.01
57	59.9459	2	1			4		Prior COVID-19		2020-04-23	2021-01-22	pfizer	2021-02-12	0		0	274	postvac_10m	1	2021-11-09	26295.4	4.41988	291	> 25000,0		0.54
60	58.5462	1	1			0		COVID-19 Naive			2021-01-20	pfizer	2021-02-10	0		0	Geen positieve PCR	postvac_10m	1	2021-11-09	634.3	2.80229	293	832,0	2.92012	0.02
64	26.0363	1	1			0		COVID-19 Naive			2021-01-20	pfizer	2021-02-10	0		0	Geen positieve PCR	postvac_10m	1	2021-11-25	1319.1	3.12028	309	1561,0	3.1934	0.01
67	63.809	1	1			0	1	COVID-19 Naive			2021-01-22	pfizer		0		0		postvac_10m	1	2021-11-09	287.5	2.45864	291	236,0	2.37291	0.03
69	59.2587	1	1			0	1	COVID-19 Naive			2021-01-28	Pfizer		0		0		postvac_10m	1	2021-11-09	1163.1	3.06562	285	1075	3.03141	0.01
76	53.1465	1	1			0		COVID-19 Naive			2021-01-22	Pfizer	2021-02-12	0		0	Geen positieve PCR	postvac_10m	1	2021-11-09	437.8	2.64128	291	217,0	2.33646	0.07
79	56.6366	1	1			0	1	Prior COVID-19		2020-04-24	2021-01-28	Pfizer		0		0		postvac_10m	1	2021-11-09	218.6	2.33965	285	233,0	2.36736	0.01
84	51.8912	1	1			0		COVID-19 Naive			2021-01-22	Pfizer	2021-02-12	0		0	Geen positieve PCR	postvac_10m	1	2021-11-09	313.2	2.49582	291	118,0	2.07188	0.14
85	42.5626	1	1			2.4	1	Prior COVID-19		2020-12-10	2021-01-20	pfizer						postvac_10m	1	2021-11-09	22705	4.35612		> 25000,0		1.83
86	52.9213	1	1			0		Prior COVID-19		2020-04-14	2021-01-22	pfizer	2021-02-12	0		0	283	postvac_10m	1	2021-11-09	1088.4	3.03679	291	1342,0	3.12775	0.19
91	59.8994	1	1			0		COVID-19 Naive			2021-01-22	pfizer	2021-02-12	0		0	Geen positieve PCR	postvac_10m	1	2021-11-18	205.9	2.31366	300	229,0	2.35984	0.02
96	48.59	1	1			0		COVID-19 Naive			2021-01-22	pfizer	2021-02-12	1	2021-10-01	pfizer	Geen positieve PCR	postvac_10m	1	2021-11-09	31098.8	4.49274	291	>25000		0.02
98	33.6311	1	1			0	1	COVID-19 Naive			2021-01-28	pfizer		0		0		postvac_10m	1	2021-11-09	856	2.93247	285	647,0	2.8109	1.26
105	57.2067	1	1			0	1	COVID-19 Naive			2021-01-28	pfizer		0		0		postvac_10m	1	2021-11-09	532.5	2.72632	285	559,0	2.74741	0.03
110	39.0062	2	1			0		COVID-19 Naive			2021-01-22	pfizer	12-2-2021	0		0	Geen positieve PCR	postvac_10m	1	2021-11-09	649.5	2.81258	291	894,0	2.95134	0.04
111	58.6776	1	1			0		Prior COVID-19		2020-04-24	2021-01-22	pfizer	2021-02-12	0		0	273	postvac_10m	1	2021-11-18	4702.9	3.67237	300	7551,0	3.878	0.53
114	53.2998	1	1			0		COVID-19 Naive			2021-01-22	pfizer	2021-02-12	0		0	Geen positieve PCR	postvac_10m	1	2021-11-09	165.5	2.2188	291	166,0	2.22011	0.09
117	46.6776	1	1			0		Prior COVID-19		2020-04-22	2021-01-22	Pfizer	2021-02-12	0		0	275	postvac_10m	1	2021-11-09	4568	3.65973	291	8251,0	3.91651	0.08
119	52.9733	1	1			0	1	Prior COVID-19		2020-04-10	2021-01-28	pfizer		0		0		postvac_10m	1	2021-11-18	3520.4	3.54659	294	6037,0	3.78082	0.92
128	56.4559	1	1			0		COVID-19 Naive			2021-01-22	Pfizer	2021-02-12	0		0	Geen positieve PCR	postvac_10m	1	2021-11-09	237.6	2.37585	291	95,6	1.98046	0.01
130	51.3627	1	1			0		COVID-19 Naive			2021-01-20	pfizer	2021-02-10	0		0	Geen positieve PCR	postvac_10m	1	2021-11-09	281.6	2.44963	293	141,0	2.14922	0.01
131	49.998	1	1			0	1	Prior COVID-19			2021-01-28	pfizer		0		0		postvac_10m	1	2021-11-09	2823.9	3.45085	285	2993,0	3.47611	0.22
140	39.8364	1	1			0		COVID-19 Naive			2021-01-20	Pfizer	2021-02-10	0		0	Geen positieve PCR	postvac_10m	1	2021-11-18	525.1	2.72024	302	780,0	2.89209	0.09
146	34.4066	1	1			0		COVID-19 Naive			2021-01-20	pfizer	12-2-2021	0		0	Geen positieve PCR	postvac_10m	1	2021-11-09	600.7	2.77866	293	1020,0	3.0086	0.02
147	36.7461	1	1			0		COVID-19 Naive			2021-01-22	pfizer	2021-02-12	0		0	Geen positieve PCR	postvac_10m	1	2021-11-09	244.8	2.38881	291	194,0	2.2878	0.06
150	60.2232	1	1			0		COVID-19 Naive			2021-01-22	pfizer	2021-02-12	0		0	Geen positieve PCR	postvac_10m	1	2021-01-18	109.9	2.041		117,0	2.06819	0.01
152	27.1765	2	1			0	1	COVID-19 Naive			2021-01-28	pfizer		0		0		postvac_10m	1	2021-11-18	342.3	2.53441	294	354,0	2.549	0.02
153	56.6859	1	1			0	1	COVID-19 Naive			2021-01-28	pfizer		0		0		postvac_10m	1	2021-11-09	332.2	2.5214	285	333,0	2.52244	0.27
158	60.8474	1	1			0		COVID-19 Naive			2021-01-22	pfizer	2021-02-10	0		0	Geen positieve PCR	postvac_10m	1	2021-11-09	199.8	2.3006	291	341,0	2.53275	0.01
2000	42.6585	1	1			3		COVID-19 Naive			2021-01-20	pfizer	2021-02-10	1	2021-09-29	Pfizer	Geen positieve PCR	postvac_10m	1	2021-11-18	31459.3	4.49775	302	> 25000,0		0.17
2002	39.4859	1	1			2		COVID-19 Naive			2021-01-20	pfizer	2021-02-12	0		0	Geen positieve PCR	postvac_10m	1	2021-11-18	80000	4.90309	302	> 25000,0		6.99
2003	41.716	2	1			0		COVID-19 Naive			2021-01-20	pfizer	2021-02-10	0		0	Geen positieve PCR	postvac_10m	1	2021-11-09	189.5	2.27761	293	83,7	1.92273	0.04
2004	48.8775	2	1			0		COVID-19 Naive			2021-01-20	pfizer	2021-02-10	0		0	Geen positieve PCR	postvac_10m	1	2021-11-09	363.5	2.5605	293	405,0	2.60746	0.02
2005	43.2916	2	1			0		COVID-19 Naive			2021-01-20	pfizer	2021-02-10	0		0	Geen positieve PCR	postvac_10m	1	2021-11-18	326.2	2.51348	302	205,0	2.31175	1.91
2006	56.7789	2	1			0		COVID-19 Naive			2021-01-20	pfizer	2021-02-10	0		0	Geen positieve PCR	postvac_10m	1	2021-11-18	161.8	2.20898	302	118,0	2.07188	0.04
2007	54.5352	2	1			0		COVID-19 Naive			2021-01-20	pfizer	2021-02-10	0		0	Geen positieve PCR	postvac_10m	1	2021-11-09	269.3	2.43024	293	165,0	2.21748	0.13
2008	54.5161	2	1			0		COVID-19 Naive			2021-01-20	pfizer	2021-02-10	0		0	Geen positieve PCR	postvac_10m	1	2021-11-09	230.2	2.36211	293	144,0	2.15836	0.01
2009	52.2259	2	1			0		COVID-19 Naive			2021-01-20	pfizer	2021-02-10	0		0	Geen positieve PCR	postvac_10m	1	2021-11-09	179.2	2.25334	293	116,0	2.06446	0.02
2010	45.4039	1	1			0		COVID-19 Naive			2021-01-20	pfizer	2021-02-10	0		0	Geen positieve PCR	postvac_10m	1	2021-11-18	443.6	2.64699	302	548,0	2.73878	0.04
2011	62.3162	2	1			0		COVID-19 Naive			2021-01-20	pfizer	2021-02-10	0		0	Geen positieve PCR	postvac_10m	1	2021-11-18	1419.4	3.1521	302	1407,0	3.14829	0.05
2014	36.9925	1	1			0		COVID-19 Naive			2021-01-20	pfizer	2021-02-10	0		0	Geen positieve PCR	postvac_10m	1	2021-11-09	109.2	2.03822	293	98,0	1.99123	0.1
2015	62.8665	1	1			0		COVID-19 Naive			2021-01-20	pfizer	2021-02-10	0		0	Geen positieve PCR	postvac_10m	1	2021-11-09	360.3	2.55666	293	219,0	2.34044	0.02
2016	66.9952	1	1			3		COVID-19 Naive			2021-01-20	pfizer	2021-02-10	1	2021-11-04	Pfizer	Geen positieve PCR	postvac_10m	1	2021-11-18	12826.8	4.10812	302	22409,0	4.35042	0.74
2017	50.9459	1	1			0		COVID-19 Naive			2021-01-20	pfizer	2021-02-10	0		0	Geen positieve PCR	postvac_10m	1	2021-11-09	187.3	2.27254	293	211,0	2.32428	0.05
2018	49.9569	1	1			0		COVID-19 Naive			2021-01-20	pfizer	2021-02-10	0		0	Geen positieve PCR	postvac_10m	1	2021-11-09	402.4	2.60466	293	401,0	2.60314	0.09
2019	58.7214	1	1			0		COVID-19 Naive			2021-01-20	pfizer	2021-02-10	0		0	Geen positieve PCR	postvac_10m	1	2021-11-09	438.4	2.64187	293	374,0	2.57287	0.03
2022	61.0253	1	1			0		COVID-19 Naive			2021-01-20	pfizer	2021-02-10	0		0	Geen positieve PCR	postvac_10m	1	2021-11-09	640.9	2.80679	293	529,0	2.72346	0.04
2024	42.36	1	1			4		Prior COVID-19			2021-01-20	pfizer	2021-02-10	0		0	Geen positieve PCR	postvac_10m	1	2021-11-09	8172.7	3.91237	293	15038,0	4.17719	0.7
2026	52.3683	1	1			0		Prior COVID-19		2020-04-01	2021-01-20	pfizer	2021-02-12	0		0	294	postvac_10m	1	2021-11-09	1881.9	3.2746	293	2055,0	3.31281	0.12
2028	20.883	1	1			0		COVID-19 Naive			2021-01-20	pfizer	2021-02-10	0		0	Geen positieve PCR	postvac_10m	1	2021-11-25	205	2.31175	?	183,0	2.26245	0.02
2029	41.0644	1	1			0		COVID-19 Naive			2021-01-20	pfizer	2021-02-10	0		0	Geen positieve PCR	postvac_10m	1	2021-11-09	573.9	2.75884	293	864,0	2.93651	0.08
2031	45.1	1	1			0		COVID-19 Naive			2021-01-20	pfizer	2021-02-12	0		0	Geen positieve PCR	postvac_10m	1	2021-11-09	340.9	2.53263	293	230,0	2.36173	0.01
2032	17.7762	1	1			2.4		Prior COVID-19		2020-07-01	2021-01-20	pfizer	2021-02-10	0		0	203	postvac_10m	1	2021-11-23	73888.4	4.86858	307	> 25000,0		6.12
2033	60.4887	1	1			0		COVID-19 Naive			2021-01-20	pfizer	2021-02-10	0		0	Geen positieve PCR	postvac_10m	1	2021-11-23	207.2	2.31639	307	236,0	2.37291	0.03
2034	77.8337	1	1			0		COVID-19 Naive			2021-01-20	pfizer	2021-02-10	0		0	Geen positieve PCR	postvac_10m	1	2021-11-09	117.8	2.07115	293	87,6	1.9425	0.02
2036	69.9049	1	1			3		COVID-19 Naive			2021-01-20	pfizer	2021-02-10	1	2021-10-20	pfizer	Geen positieve PCR	postvac_10m	1	2021-11-09	17231.3	4.23632	293	> 25000,0		0.11
2038	65.0917	1	1			3		COVID-19 Naive			2021-01-20	pfizer	2021-02-10	1	2021-10-27	pfizer	Geen positieve PCR	postvac_10m	1	2021-11-09	29659.5	4.47216	293	> 25000,0		0.23
2039	63.9651	1	1			0		COVID-19 Naive			2021-01-20	pfizer	2021-02-10	0		0	Geen positieve PCR	postvac_10m	1	2021-11-09	255.4	2.40722	293	139,0	2.14301	0.02
2040	63.7844	1	1			2		COVID-19 Naive			2021-01-20	pfizer	2021-02-10	0		0	Geen positieve PCR	postvac_10m	1	2021-11-18	80000	4.90309	302	> 25000,0		2.9
2042	64.2971	2	1			3		COVID-19 Naive			2021-01-20	pfizer	2021-02-10	1	2021-10-08	Pfizer	Geen positieve PCR	postvac_10m	1	2021-11-18	42220.4	4.62552	302	> 25000,0		0.01
2043	46.5955	2	1			0		COVID-19 Naive			2021-01-20	pfizer	2021-02-10	0		0	Geen positieve PCR	postvac_10m	1	2021-11-18	89.6	1.95231	302	40,9	1.61172	0.04
2044	40.4833	1	1			0		COVID-19 Naive			2021-01-20	pfizer	2021-02-10	0		0	Geen positieve PCR	postvac_10m	1	2021-11-18	932.8	2.96979	302	682,0	2.83378	0.04
2046	87.6612	2	1			3		COVID-19 Naive			2021-01-20	pfizer	2021-02-10	1	2021-10-12	Pfizer	Geen positieve PCR	postvac_10m	1	2021-11-18	41761.8	4.62078	302	> 25000,0		0.03
2047	36.6366	1	1			0		COVID-19 Naive			2021-01-20	pfizer	2021-02-10	0		0	Geen positieve PCR	postvac_10m	1	2021-11-10	461.3	2.66398	294	521,0	2.71684	0.03
2048	66.4969	1	1			3		COVID-19 Naive			2021-01-20	pfizer	2021-02-10	1	2021-10-20	Pfizer	Geen positieve PCR	postvac_10m	1	2021-11-18	63976.6	4.80602	302	> 25000,0		0.38
2050	58.7077	2	1			0		COVID-19 Naive			2021-01-20	pfizer	2021-02-10	0		0	Geen positieve PCR	postvac_10m	1	2021-11-09	300.2	2.47741	293	247,0	2.3927	0.08
2051	44.768	2	1			3		COVID-19 Naive			2021-01-20	pfizer	2021-02-10	1	2021-09-30	Pfizer	Geen positieve PCR	postvac_10m	1	2021-11-18	38070.6	4.58059	302	> 25000,0		0.09
2052	62.6913	2	1			0		COVID-19 Naive			2021-01-20	pfizer	2021-02-10	0		0	Geen positieve PCR	postvac_10m	1	2021-11-09	726.4	2.86118	293	466,0	2.66839	0.07
2053	47.0972	1	1			0		Prior COVID-19			2021-01-20	pfizer	2021-02-10	0		0	Geen positieve PCR	postvac_10m	1	2021-11-09	1710.1	3.23302	293	1464,0	3.16554	0.05
2054	58.9268	2	1			0		COVID-19 Naive			2021-01-20	pfizer	2021-02-10	0		0	Geen positieve PCR	postvac_10m	1	2021-11-09	154.5	2.18893	293	66,5	1.82282	0.78
2055	48.6804	1	1			0		COVID-19 Naive			2021-01-20	pfizer	2021-02-10	0		0	Geen positieve PCR	postvac_10m	1	2021-11-09	511.3	2.70868	293	668,0	2.82478	0.03
2056	72.8282	1	1			3		COVID-19 Naive			2021-01-20	pfizer	2021-02-10	1	2021-10-19	pfizer	Geen positieve PCR	postvac_10m	1	2021-11-09	18896.1	4.27637	293	> 25000,0		0.04
2057	51.4066	1	1			0		COVID-19 Naive			2021-01-20	pfizer	2021-02-10	0		0	Geen positieve PCR	postvac_10m	1	2021-11-09	460.8	2.66351	293	430,0	2.63347	0.05
2059	71.7241	2	1			3		COVID-19 Naive			2021-01-20	pfizer	2021-02-10	1	2021-10-20	pfizer	Geen positieve PCR	postvac_10m	1	2021-11-09	77065.8	4.88686	293	> 25000,0		0.02
2060	56.6448	1	1			4		Prior COVID-19		2020-04-01	2021-01-20	pfizer	2021-02-10	0		0	294	postvac_10m	1	2021-11-09	3319.9	3.52113	293	3667	3.56431	0.34
2061	56.256	1	1			4		Prior COVID-19			2021-01-20	pfizer	2021-02-10	0		0	Geen positieve PCR	postvac_10m	1	2021-11-18	4431.1	3.64651	302	7778,0	3.89087	0.37
2063	52.6256	2	1			0		COVID-19 Naive			2021-01-20	pfizer	2021-02-10	0		0	Geen positieve PCR	postvac_10m	1	2021-11-18	771.7	2.88745	302	900,0	2.95424	0.02
2064	54.6858	2	1			0		COVID-19 Naive			2021-01-20	pfizer	2021-02-10	0		0	Geen positieve PCR	postvac_10m	1	2021-11-09	1136.5	3.05557	293	1070,0	3.02938	0.03
2065	39.4805	1	1			0		COVID-19 Naive			2021-01-20	pfizer	2021-02-10	0		0	Geen positieve PCR	postvac_10m	1	2021-11-09	460.1	2.66285	293	417,0	2.62014	0.01
2069	36.8009	1	1			0		COVID-19 Naive			2021-01-20	pfizer	2021-02-10	0		0	Geen positieve PCR	postvac_10m	1	2021-11-18	247.3	2.39322	302	104,0	2.01703	0.16
2071	56.497	1	1			0		COVID-19 Naive			2021-01-20	pfizer	2021-02-26	0		0	Geen positieve PCR	postvac_10m	1	2021-11-18	1079.4	3.03318	302	735,0	2.86629	0.02
2072	54.8036	1	1			4		Prior COVID-19		2020-04-01	2021-01-22	pfizer	2021-02-12	0		0	296	postvac_10m	1	2021-11-09	2992.5	3.47603	291	6773,0	3.83078	0.03
2075	56.0089	1	1			0		Prior COVID-19		2020-12-14	2021-01-22	pfizer	2021-02-12	0		0	39	postvac_10m	1	2021-11-18	954.4	2.97973	300	897,0	2.95279	0.41
2078	25.8063	1	1			0		COVID-19 Naive			2021-01-22	pfizer	2021-02-12	0		0	Geen positieve PCR	postvac_10m	1	2021-11-18	2287.5	3.35936	300	1003,0	3.0013	0.18
2079	21.5791	1	1			0		Prior COVID-19			2021-01-22	pfizer	2021-02-12	?		0	Geen positieve PCR	postvac_10m	1	?	2928.1	3.46659	#VALUE!	4463,0	3.64963	0.08
2082	49.3135	2	1			0		COVID-19 Naive			2021-01-22	pfizer	2021-02-12	0		0	Geen positieve PCR	postvac_10m	1	2021-11-18	50	1.69897	300	25,3	1.40312	0.09
2083	39.3162	1	1			0		COVID-19 Naive			2021-01-22	pfizer	2021-02-18	0		0	Geen positieve PCR	postvac_10m	1	2021-11-09	344.7	2.53744	291	359,0	2.55509	0.05
2086	39.7734	2	1			0		COVID-19 Naive			2021-01-22	pfizer	2021-02-12	0		0	Geen positieve PCR	postvac_10m	1	2021-11-18	545.6	2.73687	300	507	2.70501	0.07
2087	59.4723	1	1			0		COVID-19 Naive			2021-01-22	pfizer	2021-02-12	0		0	Geen positieve PCR	postvac_10m	1	2021-11-10	855.7	2.93232	292	803,0	2.90472	0.3
2088	66.2122	1	1			0		COVID-19 Naive			2021-01-22	pfizer	2021-02-12	0		0	Geen positieve PCR	postvac_10m	1	2021-11-18	448.6	2.65186	300	206,0	2.31387	0.16
2090	46.7105	2	1			0		COVID-19 Naive			2021-01-22	pfizer	2021-02-12	1	2021-11-19	onbekend	Geen positieve PCR	postvac_10m	1	2021-11-24	2729.4	3.43607	306	6210,0	3.79309	0.05
2091	35.6612	1	1			0		COVID-19 Naive			2021-01-22	pfizer	2021-02-12	0		0	Geen positieve PCR	postvac_10m	1	2021-11-09	304.3	2.4833	291	149	2.17319	0.02
2093	34.4969	1	1			0		COVID-19 Naive			2021-01-22	pfizer	2021-02-12	0		0	Geen positieve PCR	postvac_10m	1	2021-11-09	771.4	2.88728	291	880,0	2.94448	0.07
2095	75.1821	1	1			0		COVID-19 Naive			2021-01-22	pfizer	2021-02-12	1	2021-11-08	Pfizer	Geen positieve PCR	postvac_10m	1	2021-11-18	4784.5	3.67984	300	6796,0	3.83225	0.01
2096	46.9569	1	1			0		COVID-19 Naive			2021-01-22	pfizer	2021-02-12	0		0	Geen positieve PCR	postvac_10m	1	2021-11-15	837.5	2.92298	297	1139,0	3.05652	0.16
2097	67.861	2	1			3		COVID-19 Naive			2021-01-22	pfizer	2021-02-12	1	2021-10-28	Pfizer	Geen positieve PCR	postvac_10m	1	2021-11-09	8491.2	3.92897	291	10659,0	4.02772	0.02
2098	44.5353	2	1			0		COVID-19 Naive			2021-01-22	pfizer	2021-02-12	0		0	Geen positieve PCR	postvac_10m	1	2021-11-18	255.9	2.40807	300	212,0	2.32634	0.02
2099	49.9487	1	1			2		COVID-19 Naive			2021-01-22	pfizer	2021-02-12	0		0	Geen positieve PCR	postvac_10m	1	2021-11-25	54342.8	4.73514	307	> 25000,0		0.91
2102	35.6776	1	1			0		COVID-19 Naive			2021-01-22	pfizer	2021-02-12	0		0	Geen positieve PCR	postvac_10m	1	2021-11-09	353.8	2.54876	291	369,0	2.56703	0.02
2104	43.0582	1	1			0		COVID-19 Naive			2021-01-22	pfizer	2021-02-12	0		0	Geen positieve PCR	postvac_10m	1	2021-11-18	394.2	2.59572	300	511,0	2.70842	0.05
2107	23.8884	1	1			0		COVID-19 Naive			2021-01-22	pfizer	2021-02-12	0		0	Geen positieve PCR	postvac_10m	1	2021-11-09	883.2	2.94606	291	869,0	2.93902	0.01
2109	41.2861	1	1			3		COVID-19 Naive			2021-01-22	pfizer	2021-02-12	0		0	Geen positieve PCR	postvac_10m	1	2021-11-30	17157.1	4.23444	#VALUE!	18615	4.26986	0.49
2111	61.9459	1	1			0		COVID-19 Naive			2021-01-22	pfizer	2021-02-12	0		0	Geen positieve PCR	postvac_10m	1	2021-11-09	95.1	1.97818	291	77,1	1.88705	0.06
2112	21.7516	2	1			0		COVID-19 Naive			2021-01-22	pfizer	2021-02-12	0		0	Geen positieve PCR	postvac_10m	1	2021-11-25	2227.8	3.34788	307	1504	3.17725	0.03
2113	57.6284	1	1			3		COVID-19 Naive			2021-01-22	pfizer	2021-02-12	1	2021-09-30	Pfizer	Geen positieve PCR	postvac_10m	1	2021-11-18	75828	4.87983	300	> 25000,0		0.02
2114	40.3026	1	1			0		COVID-19 Naive			2021-01-22	pfizer	2021-02-12	0		0	Geen positieve PCR	postvac_10m	1	2021-11-18	331.2	2.52009	300	456,0	2.65896	0.01
2116	28.2123	2	1			0		COVID-19 Naive			2021-01-22	pfizer	2021-02-12	0		0	Geen positieve PCR	postvac_10m	1	2021-11-09	792.9	2.89922	291	437,0	2.64048	0.04
2117	74.9405	2	1			0		COVID-19 Naive			2021-01-22	pfizer	2021-01-12	1	2021-10-27	Pfizer	Geen positieve PCR	postvac_10m	1	2021-11-09	41078	4.61361	291	> 25000,0		0.17
2119	28.7133	1	1			0		COVID-19 Naive			2021-01-22	pfizer	2021-02-12	0		0	Geen positieve PCR	postvac_10m	1	2021-11-09	605.7	2.78226	291	379	2.57864	0.03
2121	64.089	2	1			0		COVID-19 Naive			2021-01-22	pfizer	2021-02-12	0		0	Geen positieve PCR	postvac_10m	1	2021-11-09	128.5	2.1089	291	81,1	1.90902	1.15
2124	35.5407	1	1			1.4	1	Prior COVID-19		2020-03-25	2021-01-22	pfizer		0		0		postvac_10m	1	2021-11-09	6543.5	3.81581	291	5364	3.72949	0.26
2129	34.2478	1	1			0		COVID-19 Naive			2021-01-22	pfizer	2021-02-12	0		0	Geen positieve PCR	postvac_10m	1	2021-11-18	423.5	2.62685	300	441	2.64444	0.02
2132	57.319	1	1			4		Prior COVID-19			2021-01-22	pfizer	2021-02-12	0		0	Geen positieve PCR	postvac_10m	1	2021-11-09	15156.3	4.18059	291	9812,0	3.99176	1.31
2133	60.0417	1	1			2.4		Prior COVID-19			2021-01-22	pfizer	2021-02-12	0		0	Geen positieve PCR	postvac_10m	1	2021-11-29	31774.8	4.50208		18667	4.27107	1.57
2134	56.4203	2	1			0	1	Prior COVID-19		2020-10-15	2021-01-22	pfizer		?		0		postvac_10m	1	2021-11-17	1392.2	3.1437	#VALUE!	884,0	2.94645	0.16
2135	30.8036	2	1			0	1	COVID-19 Naive			2021-01-22	pfizer		?		0		postvac_10m	1	2021-11-17	813.6	2.91041	299	831,0	2.9196	0.1
2136	41.7707	1	1			0		COVID-19 Naive			2021-01-22	pfizer	2021-02-12	?		0	Geen positieve PCR	postvac_10m	1	2021-11-18	308.5	2.48926	300	388,0	2.58883	0.02
2137	31.9952	1	1			0	1	COVID-19 Naive			2021-01-22	pfizer		?		0		postvac_10m	1	?	1416.5	3.15122	#VALUE!	1908,0	3.28058	0.03
2140	66.8912	1	1			3		COVID-19 Naive			2021-01-22	pfizer	2021-02-12	1	2021-10-19	pfizer	Geen positieve PCR	postvac_10m	1	2021-11-09	30341	4.48203	291	> 25000,0		0.02
2141	34.5544	2	1			0		COVID-19 Naive			2021-01-22	pfizer	2021-02-12	0		0	Geen positieve PCR	postvac_10m	1	2021-11-17	546.4	2.73751	299	581,0	2.76418	0.02
2142	36.2889	2	1			0		COVID-19 Naive			2021-01-22	pfizer	2021-02-12	?		0	Geen positieve PCR	postvac_10m	1	2021-11-19	369.1	2.56714	#VALUE!	200,0	2.30103	0.03
2144	25.1328	1	1			2	1	COVID-19 Naive			2021-01-22	pfizer		0		0		postvac_10m	1	2021-11-09	78075.2	4.89251	291	>25000		1.21
